# Supplementary material for: Tetra­kis(μ-4-chloro­benzoato-κ2 O:O′)bis­[(ethanol-κO)copper(II)](Cu—Cu)
Source: Acta Crystallogr Sect E Struct Rep Online. 2013 Mar 16;69(Pt 4):m221. doi: 10.1107/S1600536813006909 (PMC3629496; doi:10.1107/S1600536813006909)
Supplement: Supplementary file 1 [file e-69-0m221-sup1.cif]

##############################################################################
#                                                                            #
# This CIF contains the data in a paper accepted for publication in          #
# Acta Crystallographica Section E. It conforms to the requirements of       #
# Notes for Authors for Acta Crystallographica Section E, and has been       #
# peer reviewed under the auspices of the IUCr Commission on Journals.       #
#                                                                            #
# Full details of the Crystallographic Information File format               #
# are given in the paper "The Crystallographic Information File (CIF):       #
# a New Standard Archive File for Crystallography" by S. R. Hall, F. H.      #
# Allen and I. D. Brown [Acta Cryst. (1991), A47, 655-685].                  #
#                                                                            #
# The current version of the core CIF dictionary is obtainable from          #
# ftp://ftp.iucr.org/pub/cif_core.dic.                                       #
#                                                                            #
# Software is freely available for graphical display of the structure(s)     #
# in this CIF. For information consult the CIF software page                 #
# http://www.iucr.org/resources/cif/software.                                #
#                                                                            #
# This file may be used for bona fide research purposes within the           #
# scientific community so long as proper attribution is given to the journal # 
# article from which it was obtained.                                        #
#                                                                            #
##############################################################################
data_global
_audit_creation_method     SHELXL-97
_audit_conform_dict_name     cif_core.dic
_audit_conform_dict_version     2.4
_journal_date_recd_electronic     2013-02-19
_journal_date_accepted     2013-03-12
_journal_name_full     'Acta Crystallographica, Section E'
_journal_year     2013
_journal_volume     69
_journal_issue      4
_journal_page_first     m221
_journal_page_last     m221
_journal_paper_category     QM
_journal_paper_doi     10.1107/S1600536813006909
_journal_coeditor_code     FJ2617
_publ_contact_author_name     'Francesco Nicol\'o'
_publ_contact_author_address
;
Dipartimento di Scienze Chimiche,
Universit\'a di Messina ,
Viale F. Stagno d'Alcontres  31,
98166 Messina, Italy
;
_publ_contact_author_email     'fnicolo@unime.it'
_publ_contact_author_fax     '39-090393756'
_publ_contact_author_phone     '39-0906765730'
_publ_section_title
;\
Tetrakis(\m-4-chlorobenzoato-\k^2^<i>O</i>:<i>O</i>')bis[(ethanol-\k<i>O</i>)\
copper(II)](<i>Cu</i>---<i>Cu</i>)
;
loop_
    _publ_author_name
    _publ_author_address
    'Mollica Nardo, Viviana'
;
Dipartimento di Scienze Chimiche,
Universit\'a di Messina,
Viale F. Stagno d'Alcontres  31,
98166 Messina,
Italy
;
    'Nicol\'o, Francesco'
;
Dipartimento di Scienze Chimiche,
Universit\'a di Messina,
Viale F. Stagno d'Alcontres 31,
98166 Messina,
Italy
;
    'Sacc\`a, Alessandro'
;
Dipartimento di Scienze Chimiche,
Universit\'a di Messina,
Viale F. Stagno d'Alcontres  31,
98166 Messina,
Italy
;
    'Bruno, Giuseppe'
;
Dipartimento di Scienze Chimiche,
Universit\'a di Messina,
Viale F. Stagno d'Alcontres  31,
98166 Messina,
Italy
;
    'Ielo, Ileana'
;
Dipartimento di Scienze Chimiche,
Universit\'a di Messina,
Viale F. Stagno d'Alcontres 31,
98166 Messina,
Italy
;
data_I
_audit_creation_method     SHELXL-97
_chemical_name_systematic
;\
Tetrakis(\m-4-chlorobenzoato-\k^2^<i>O</i>:<i>O</i>')bis[(ethanol-\
\k<i>O</i>)copper(II)](<i>Cu</i>---<i>Cu</i>)
;
_chemical_name_common     ?
_chemical_formula_moiety     'C32 H28 Cl4 Cu2 O10'
_chemical_formula_sum     'C32 H28 Cl4 Cu2 O10'
_chemical_formula_iupac     '[Cu2 (C7 H4 Cl O2) (C2 H6 O)2]'
_chemical_formula_weight     841.42
_chemical_melting_point     ?
_symmetry_cell_setting     triclinic
_symmetry_space_group_name_H-M     'P -1'
_symmetry_space_group_name_Hall     '-P 1'
loop_
    _symmetry_equiv_pos_as_xyz
    'x, y, z'
    '-x, -y, -z'
_cell_length_a     6.57660(10)
_cell_length_b     11.1792(2)
_cell_length_c     12.4355(3)
_cell_angle_alpha     93.1750(10)
_cell_angle_beta     103.8900(10)
_cell_angle_gamma     98.6880(10)
_cell_volume     873.34(3)
_cell_formula_units_Z     1
_cell_measurement_reflns_used     9962
_cell_measurement_theta_min     2.63
_cell_measurement_theta_max     28.85
_cell_measurement_temperature     296(2)
_exptl_crystal_description     irregular
_exptl_crystal_colour     green
_exptl_crystal_size_max     0.38
_exptl_crystal_size_mid     0.18
_exptl_crystal_size_min     0.10
_exptl_crystal_density_diffrn     1.600
_exptl_crystal_density_meas     ?
_exptl_crystal_density_method     'not measured'
_exptl_crystal_F_000     426
_exptl_absorpt_coefficient_mu     1.578
_exptl_absorpt_correction_type     multi-scan
_exptl_absorpt_process_details
;
(SADABS; Bruker, 2007)
;
_exptl_absorpt_correction_T_min     0.6945
_exptl_absorpt_correction_T_max     0.7460
_exptl_special_details
;
SADABS-2008/1 - Bruker AXS area detector scaling and absorption correction.
wR2(int) was 0.0889 before and 0.0361 after correction.
The crystals suitable for the X-ray analysis were obtained by solvothermal
synthesis of the reaction of <i>p</i>-Chlorobenzoate with Copper(II) salt in
water/ethanol (1:1) mixed together with melanin.
;
_diffrn_ambient_temperature     296(2)
_diffrn_radiation_type     MoK\a
_diffrn_radiation_wavelength     0.71073
_diffrn_radiation_source     'fine-focus sealed tube'
_diffrn_radiation_monochromator     graphite
_diffrn_measurement_device_type     'Bruker APEXII CCD'
_diffrn_measurement_method     '\f and \w scans'
_diffrn_detector_area_resol_mean     ?
_diffrn_reflns_number     36853
_diffrn_reflns_av_R_equivalents     0.0328
_diffrn_reflns_av_sigmaI/netI     0.0243
_diffrn_reflns_theta_min     3.24
_diffrn_reflns_theta_max     30.08
_diffrn_reflns_theta_full     30.08
_diffrn_measured_fraction_theta_max     0.988
_diffrn_measured_fraction_theta_full     0.988
_diffrn_reflns_limit_h_min     -9
_diffrn_reflns_limit_h_max     9
_diffrn_reflns_limit_k_min     -15
_diffrn_reflns_limit_k_max     15
_diffrn_reflns_limit_l_min     -17
_diffrn_reflns_limit_l_max     17
_diffrn_standards_number     ?
_diffrn_standards_interval_count     ?
_diffrn_standards_interval_time     ?
_diffrn_standards_decay_%     ?
_refine_special_details
;
Refinement of <i>F</i>^2^ against ALL reflections. The weighted <i>R</i>-factor
<i>wR</i> and goodness of fit <i>S</i> are based on <i>F</i>^2^. Conventional
<i>R</i>-factors <i>R</i> are based on <i>F</i>, with <i>F</i> set to zero for
negative <i>F</i>^2^. The threshold expression of <i>F</i>^2^ >
2\s(<i>F</i>^2^) is used only for calculating <i>R</i>-factors(gt) <i>etc</i>.
and is not relevant to the choice of reflections for refinement.
<i>R</i>-factors based on <i>F</i>^2^ are statistically about twice as large
as those based on <i>F</i>, and <i>R</i>- factors based on ALL data will be
even larger.
;
_reflns_number_total     5070
_reflns_number_gt     4288
_reflns_threshold_expression     I>2\s(I)
_refine_ls_structure_factor_coef     Fsqd
_refine_ls_matrix_type     full
_refine_ls_R_factor_all     0.0485
_refine_ls_R_factor_gt     0.0372
_refine_ls_wR_factor_gt     0.0946
_refine_ls_wR_factor_ref     0.1018
_refine_ls_goodness_of_fit_ref     1.033
_refine_ls_restrained_S_all     1.033
_refine_ls_number_reflns     5070
_refine_ls_number_parameters     220
_refine_ls_number_restraints     0
_refine_ls_hydrogen_treatment     constr
_refine_ls_weighting_scheme     calc
_refine_ls_weighting_details
         'calc w=1/[\s^2^(Fo^2^)+(0.0523P)^2^+0.4776P] where P=(Fo^2^+2Fc^2^)/3'
_atom_sites_solution_hydrogens     geom
_atom_sites_solution_primary     direct
_atom_sites_solution_secondary     difmap
_refine_ls_shift/su_max     0.004
_refine_ls_shift/su_mean     0.000
_refine_diff_density_max     0.504
_refine_diff_density_min     -0.416
_refine_ls_extinction_method     none
_refine_ls_extinction_coef     ?
loop_
    _atom_type_symbol
    _atom_type_description
    _atom_type_scat_dispersion_real
    _atom_type_scat_dispersion_imag
    _atom_type_scat_source
    'C' 'C' 0.0033 0.0016
                         'International Tables Vol C Tables 4.2.6.8 and 6.1.1.4'
    'H' 'H' 0.0000 0.0000
                         'International Tables Vol C Tables 4.2.6.8 and 6.1.1.4'
    'O' 'O' 0.0106 0.0060
                         'International Tables Vol C Tables 4.2.6.8 and 6.1.1.4'
    'Cl' 'Cl' 0.1484 0.1585
                         'International Tables Vol C Tables 4.2.6.8 and 6.1.1.4'
    'Cu' 'Cu' 0.3201 1.2651
                         'International Tables Vol C Tables 4.2.6.8 and 6.1.1.4'
_computing_data_collection     'APEX2 (Bruker, 2007)'
_computing_cell_refinement     'SAINT (Bruker, 2007)'
_computing_data_reduction     'SAINT (Bruker, 2007)'
_computing_structure_solution     'SHELXS97 (Sheldrick, 2008)'
_computing_structure_refinement     'SHELXL97 (Sheldrick, 2008)'
_computing_molecular_graphics     'XPW (Siemens, 1996)'
_computing_publication_material     'SHELXTL (Sheldrick, 2008)'
loop_
    _atom_site_type_symbol
    _atom_site_label
    _atom_site_fract_x
    _atom_site_fract_y
    _atom_site_fract_z
    _atom_site_U_iso_or_equiv
    _atom_site_adp_type
    _atom_site_calc_flag
    _atom_site_refinement_flags
    _atom_site_occupancy
    _atom_site_symmetry_multiplicity
    _atom_site_disorder_assembly
    _atom_site_disorder_group
    Cu Cu1 0.83458(4) -0.06609(2) 0.018444(19) 0.02666(8) Uani d . 1 1 . .
    O O1 1.0314(3) -0.10047(19) 0.15327(16) 0.0579(5) Uani d . 1 1 . .
    O O2 1.3138(3) 0.00860(19) 0.11950(14) 0.0505(5) Uani d . 1 1 . .
    C C1 1.2246(3) -0.05778(18) 0.17776(17) 0.0314(4) Uani d . 1 1 . .
    C C2 1.3598(3) -0.08960(19) 0.28342(17) 0.0327(4) Uani d . 1 1 . .
    C C3 1.2696(4) -0.1556(2) 0.3558(2) 0.0430(5) Uani d . 1 1 . .
    H H3 1.1231 -0.1805 0.3386 0.052 Uiso calc R 1 1 . .
    C C4 1.3950(5) -0.1850(3) 0.4537(2) 0.0519(6) Uani d . 1 1 . .
    H H4 1.3341 -0.2293 0.5026 0.062 Uiso calc R 1 1 . .
    C C5 1.6119(5) -0.1476(2) 0.47747(19) 0.0473(6) Uani d . 1 1 . .
    C C6 1.7056(4) -0.0834(2) 0.4065(2) 0.0470(6) Uani d . 1 1 . .
    H H6 1.8524 -0.0603 0.4236 0.056 Uiso calc R 1 1 . .
    C C7 1.5796(4) -0.0530(2) 0.30873(19) 0.0404(5) Uani d . 1 1 . .
    H H7 1.6414 -0.0085 0.2604 0.048 Uiso calc R 1 1 . .
    Cl Cl1 1.77151(15) -0.18454(8) 0.59985(6) 0.0714(2) Uani d . 1 1 . .
    O O3 0.8063(3) 0.08393(16) 0.09854(16) 0.0508(5) Uani d . 1 1 . .
    O O4 1.0913(3) 0.19567(16) 0.06969(19) 0.0601(6) Uani d . 1 1 . .
    C C8 0.9365(3) 0.18035(19) 0.11129(16) 0.0318(4) Uani d . 1 1 . .
    C C9 0.9026(4) 0.28429(19) 0.18188(18) 0.0348(4) Uani d . 1 1 . .
    C C10 0.7242(4) 0.2754(2) 0.2238(2) 0.0407(5) Uani d . 1 1 . .
    H H10 0.6230 0.2049 0.2069 0.049 Uiso calc R 1 1 . .
    C C11 0.6966(5) 0.3717(2) 0.2911(2) 0.0503(6) Uani d . 1 1 . .
    H H11 0.5771 0.3663 0.3193 0.060 Uiso calc R 1 1 . .
    C C12 0.8467(6) 0.4743(2) 0.3154(2) 0.0579(7) Uani d . 1 1 . .
    C C13 1.0244(6) 0.4853(3) 0.2747(3) 0.0663(8) Uani d . 1 1 . .
    H H13 1.1250 0.5561 0.2922 0.080 Uiso calc R 1 1 . .
    C C14 1.0514(5) 0.3897(2) 0.2074(2) 0.0512(6) Uani d . 1 1 . .
    H H14 1.1707 0.3963 0.1790 0.061 Uiso calc R 1 1 . .
    Cl Cl2 0.8148(2) 0.59368(9) 0.40221(10) 0.0981(4) Uani d . 1 1 . .
    O O5 0.5654(2) -0.17863(14) 0.04837(14) 0.0397(3) Uani d . 1 1 . .
    H H5 0.4613 -0.1549 0.0620 0.060 Uiso calc R 1 1 . .
    C C15 0.5781(8) -0.2948(4) 0.0851(5) 0.1087(17) Uani d . 1 1 . .
    H H15A 0.6283 -0.3412 0.0316 0.130 Uiso calc R 1 1 . .
    H H15B 0.6867 -0.2846 0.1548 0.130 Uiso calc R 1 1 . .
    C C16 0.3962(8) -0.3657(4) 0.1019(5) 0.1163(18) Uani d . 1 1 . .
    H H16A 0.4349 -0.4090 0.1663 0.174 Uiso calc R 1 1 . .
    H H16B 0.3314 -0.4227 0.0378 0.174 Uiso calc R 1 1 . .
    H H16C 0.2975 -0.3141 0.1132 0.174 Uiso calc R 1 1 . .
loop_
    _atom_site_aniso_label
    _atom_site_aniso_U_11
    _atom_site_aniso_U_22
    _atom_site_aniso_U_33
    _atom_site_aniso_U_12
    _atom_site_aniso_U_13
    _atom_site_aniso_U_23
    Cu1 0.02393(12) 0.02850(13) 0.02705(13) 0.00328(8) 0.00589(8) 0.00402(8)
    O1 0.0326(8) 0.0750(13) 0.0550(11) -0.0070(8) -0.0070(7) 0.0366(10)
    O2 0.0298(8) 0.0832(13) 0.0354(8) 0.0014(8) 0.0030(6) 0.0257(9)
    C1 0.0303(9) 0.0317(9) 0.0305(10) 0.0082(8) 0.0029(8) 0.0016(8)
    C2 0.0348(10) 0.0335(10) 0.0280(9) 0.0098(8) 0.0025(8) 0.0013(8)
    C3 0.0413(12) 0.0516(13) 0.0373(12) 0.0128(10) 0.0077(9) 0.0110(10)
    C4 0.0640(17) 0.0570(15) 0.0372(13) 0.0175(13) 0.0101(11) 0.0165(11)
    C5 0.0621(16) 0.0478(13) 0.0279(11) 0.0255(12) -0.0055(10) 0.0002(9)
    C6 0.0396(12) 0.0535(14) 0.0394(12) 0.0118(10) -0.0073(10) -0.0024(10)
    C7 0.0356(11) 0.0462(12) 0.0349(11) 0.0072(9) 0.0001(9) 0.0034(9)
    Cl1 0.0926(6) 0.0776(5) 0.0369(3) 0.0401(4) -0.0136(3) 0.0065(3)
    O3 0.0396(9) 0.0434(9) 0.0689(12) -0.0044(7) 0.0257(8) -0.0206(8)
    O4 0.0695(12) 0.0341(8) 0.0897(15) -0.0028(8) 0.0556(12) -0.0083(9)
    C8 0.0324(10) 0.0350(10) 0.0287(9) 0.0106(8) 0.0056(8) 0.0046(8)
    C9 0.0398(11) 0.0344(10) 0.0310(10) 0.0099(8) 0.0084(8) 0.0024(8)
    C10 0.0451(12) 0.0394(11) 0.0407(12) 0.0100(9) 0.0152(10) 0.0024(9)
    C11 0.0614(16) 0.0510(14) 0.0484(14) 0.0202(12) 0.0264(12) 0.0032(11)
    C12 0.086(2) 0.0420(13) 0.0532(16) 0.0204(14) 0.0275(15) -0.0057(12)
    C13 0.080(2) 0.0396(14) 0.079(2) -0.0028(14) 0.0324(18) -0.0152(14)
    C14 0.0545(15) 0.0406(13) 0.0612(16) 0.0033(11) 0.0251(13) -0.0039(11)
    Cl2 0.1417(10) 0.0610(5) 0.1054(8) 0.0210(6) 0.0633(7) -0.0266(5)
    O5 0.0338(8) 0.0368(8) 0.0509(9) 0.0031(6) 0.0159(7) 0.0103(7)
    C15 0.102(3) 0.060(2) 0.181(5) 0.008(2) 0.061(3) 0.056(3)
    C16 0.114(4) 0.081(3) 0.161(5) -0.006(3) 0.056(4) 0.045(3)
_geom_special_details
;
All e.s.d.'s (except the e.s.d. in the dihedral angle between two l.s. planes)
are estimated using the full covariance matrix. The cell e.s.d.'s are taken
into account individually in the estimation of e.s.d.'s in distances, angles
and torsion angles; correlations between e.s.d.'s in cell parameters are only
used when they are defined by crystal symmetry. An approximate (isotropic)
treatment of cell e.s.d.'s is used for estimating e.s.d.'s involving l.s.
planes.
;
loop_
    _geom_bond_atom_site_label_1
    _geom_bond_atom_site_label_2
    _geom_bond_site_symmetry_2
    _geom_bond_distance
    _geom_bond_publ_flag
    Cu1 O1 . 1.9530(16) ?
    Cu1 O2 2_755 1.9535(16) ?
    Cu1 O4 2_755 1.9572(17) ?
    Cu1 O3 . 1.9590(16) ?
    Cu1 O5 . 2.1334(15) ?
    Cu1 Cu1 2_755 2.5905(4) ?
    O1 C1 . 1.245(3) ?
    O2 C1 . 1.246(3) ?
    O2 Cu1 2_755 1.9535(16) ?
    C1 C2 . 1.493(3) ?
    C2 C3 . 1.380(3) ?
    C2 C7 . 1.394(3) ?
    C3 C4 . 1.384(3) ?
    C3 H3 . 0.9300 ?
    C4 C5 . 1.379(4) ?
    C4 H4 . 0.9300 ?
    C5 C6 . 1.368(4) ?
    C5 Cl1 . 1.738(2) ?
    C6 C7 . 1.388(3) ?
    C6 H6 . 0.9300 ?
    C7 H7 . 0.9300 ?
    O3 C8 . 1.248(3) ?
    O4 C8 . 1.243(3) ?
    O4 Cu1 2_755 1.9572(17) ?
    C8 C9 . 1.493(3) ?
    C9 C14 . 1.381(3) ?
    C9 C10 . 1.387(3) ?
    C10 C11 . 1.387(3) ?
    C10 H10 . 0.9300 ?
    C11 C12 . 1.363(4) ?
    C11 H11 . 0.9300 ?
    C12 C13 . 1.373(4) ?
    C12 Cl2 . 1.740(3) ?
    C13 C14 . 1.380(4) ?
    C13 H13 . 0.9300 ?
    C14 H14 . 0.9300 ?
    O5 C15 . 1.408(4) ?
    O5 H5 . 0.8200 ?
    C15 C16 . 1.398(6) ?
    C15 H15A . 0.9700 ?
    C15 H15B . 0.9700 ?
    C16 H16A . 0.9600 ?
    C16 H16B . 0.9600 ?
    C16 H16C . 0.9600 ?
loop_
    _geom_angle_atom_site_label_1
    _geom_angle_atom_site_label_2
    _geom_angle_atom_site_label_3
    _geom_angle_site_symmetry_1
    _geom_angle_site_symmetry_3
    _geom_angle
    _geom_angle_publ_flag
    O1 Cu1 O2 . 2_755 168.55(7) ?
    O1 Cu1 O4 . 2_755 91.24(10) ?
    O2 Cu1 O4 2_755 2_755 89.13(10) ?
    O1 Cu1 O3 . . 88.85(9) ?
    O2 Cu1 O3 2_755 . 88.55(9) ?
    O4 Cu1 O3 2_755 . 168.69(7) ?
    O1 Cu1 O5 . . 94.39(7) ?
    O2 Cu1 O5 2_755 . 96.99(7) ?
    O4 Cu1 O5 2_755 . 94.10(7) ?
    O3 Cu1 O5 . . 97.17(7) ?
    O1 Cu1 Cu1 . 2_755 85.05(5) ?
    O2 Cu1 Cu1 2_755 2_755 83.59(5) ?
    O4 Cu1 Cu1 2_755 2_755 84.70(5) ?
    O3 Cu1 Cu1 . 2_755 84.04(5) ?
    O5 Cu1 Cu1 . 2_755 178.66(5) ?
    C1 O1 Cu1 . . 122.56(15) ?
    C1 O2 Cu1 . 2_755 124.19(14) ?
    O1 C1 O2 . . 124.5(2) ?
    O1 C1 C2 . . 117.91(19) ?
    O2 C1 C2 . . 117.55(18) ?
    C3 C2 C7 . . 119.7(2) ?
    C3 C2 C1 . . 120.6(2) ?
    C7 C2 C1 . . 119.6(2) ?
    C2 C3 C4 . . 120.6(2) ?
    C2 C3 H3 . . 119.7 ?
    C4 C3 H3 . . 119.7 ?
    C5 C4 C3 . . 118.8(2) ?
    C5 C4 H4 . . 120.6 ?
    C3 C4 H4 . . 120.6 ?
    C6 C5 C4 . . 121.7(2) ?
    C6 C5 Cl1 . . 119.0(2) ?
    C4 C5 Cl1 . . 119.3(2) ?
    C5 C6 C7 . . 119.5(2) ?
    C5 C6 H6 . . 120.3 ?
    C7 C6 H6 . . 120.3 ?
    C6 C7 C2 . . 119.7(2) ?
    C6 C7 H7 . . 120.2 ?
    C2 C7 H7 . . 120.2 ?
    C8 O3 Cu1 . . 123.45(14) ?
    C8 O4 Cu1 . 2_755 122.94(15) ?
    O4 C8 O3 . . 124.7(2) ?
    O4 C8 C9 . . 118.06(19) ?
    O3 C8 C9 . . 117.20(19) ?
    C14 C9 C10 . . 119.4(2) ?
    C14 C9 C8 . . 120.0(2) ?
    C10 C9 C8 . . 120.6(2) ?
    C11 C10 C9 . . 120.0(2) ?
    C11 C10 H10 . . 120.0 ?
    C9 C10 H10 . . 120.0 ?
    C12 C11 C10 . . 119.2(2) ?
    C12 C11 H11 . . 120.4 ?
    C10 C11 H11 . . 120.4 ?
    C11 C12 C13 . . 121.8(2) ?
    C11 C12 Cl2 . . 119.2(2) ?
    C13 C12 Cl2 . . 119.0(2) ?
    C12 C13 C14 . . 118.9(3) ?
    C12 C13 H13 . . 120.5 ?
    C14 C13 H13 . . 120.5 ?
    C13 C14 C9 . . 120.5(3) ?
    C13 C14 H14 . . 119.7 ?
    C9 C14 H14 . . 119.7 ?
    C15 O5 Cu1 . . 121.5(2) ?
    C15 O5 H5 . . 109.5 ?
    Cu1 O5 H5 . . 125.7 ?
    C16 C15 O5 . . 119.3(4) ?
    C16 C15 H15A . . 107.5 ?
    O5 C15 H15A . . 107.5 ?
    C16 C15 H15B . . 107.5 ?
    O5 C15 H15B . . 107.5 ?
    H15A C15 H15B . . 107.0 ?
    C15 C16 H16A . . 109.5 ?
    C15 C16 H16B . . 109.5 ?
    H16A C16 H16B . . 109.5 ?
    C15 C16 H16C . . 109.5 ?
    H16A C16 H16C . . 109.5 ?
    H16B C16 H16C . . 109.5 ?
loop_
    _geom_torsion_atom_site_label_1
    _geom_torsion_atom_site_label_2
    _geom_torsion_atom_site_label_3
    _geom_torsion_atom_site_label_4
    _geom_torsion_site_symmetry_1
    _geom_torsion_site_symmetry_2
    _geom_torsion_site_symmetry_3
    _geom_torsion_site_symmetry_4
    _geom_torsion
    _geom_torsion_publ_flag
    O2 Cu1 O1 C1 2_755 . . . -7.8(6) ?
    O4 Cu1 O1 C1 2_755 . . . 83.9(2) ?
    O3 Cu1 O1 C1 . . . . -84.8(2) ?
    O5 Cu1 O1 C1 . . . . 178.1(2) ?
    Cu1 Cu1 O1 C1 2_755 . . . -0.6(2) ?
    Cu1 O1 C1 O2 . . . . -1.3(4) ?
    Cu1 O1 C1 C2 . . . . 179.60(15) ?
    Cu1 O2 C1 O1 2_755 . . . 3.4(4) ?
    Cu1 O2 C1 C2 2_755 . . . -177.55(15) ?
    O1 C1 C2 C3 . . . . -5.4(3) ?
    O2 C1 C2 C3 . . . . 175.4(2) ?
    O1 C1 C2 C7 . . . . 174.1(2) ?
    O2 C1 C2 C7 . . . . -5.0(3) ?
    C7 C2 C3 C4 . . . . 0.5(4) ?
    C1 C2 C3 C4 . . . . -180.0(2) ?
    C2 C3 C4 C5 . . . . -0.2(4) ?
    C3 C4 C5 C6 . . . . -0.6(4) ?
    C3 C4 C5 Cl1 . . . . -179.7(2) ?
    C4 C5 C6 C7 . . . . 1.1(4) ?
    Cl1 C5 C6 C7 . . . . -179.76(19) ?
    C5 C6 C7 C2 . . . . -0.8(4) ?
    C3 C2 C7 C6 . . . . 0.0(4) ?
    C1 C2 C7 C6 . . . . -179.5(2) ?
    O1 Cu1 O3 C8 . . . . 82.0(2) ?
    O2 Cu1 O3 C8 2_755 . . . -86.8(2) ?
    O4 Cu1 O3 C8 2_755 . . . -8.6(6) ?
    O5 Cu1 O3 C8 . . . . 176.32(19) ?
    Cu1 Cu1 O3 C8 2_755 . . . -3.11(19) ?
    Cu1 O4 C8 O3 2_755 . . . -3.1(4) ?
    Cu1 O4 C8 C9 2_755 . . . 176.85(15) ?
    Cu1 O3 C8 O4 . . . . 4.6(4) ?
    Cu1 O3 C8 C9 . . . . -175.33(14) ?
    O4 C8 C9 C14 . . . . -5.8(3) ?
    O3 C8 C9 C14 . . . . 174.2(2) ?
    O4 C8 C9 C10 . . . . 175.3(2) ?
    O3 C8 C9 C10 . . . . -4.7(3) ?
    C14 C9 C10 C11 . . . . -0.2(4) ?
    C8 C9 C10 C11 . . . . 178.7(2) ?
    C9 C10 C11 C12 . . . . -0.2(4) ?
    C10 C11 C12 C13 . . . . 0.3(5) ?
    C10 C11 C12 Cl2 . . . . -178.6(2) ?
    C11 C12 C13 C14 . . . . 0.0(5) ?
    Cl2 C12 C13 C14 . . . . 178.9(3) ?
    C12 C13 C14 C9 . . . . -0.4(5) ?
    C10 C9 C14 C13 . . . . 0.5(4) ?
    C8 C9 C14 C13 . . . . -178.4(3) ?
    O1 Cu1 O5 C15 . . . . -43.4(3) ?
    O2 Cu1 O5 C15 2_755 . . . 137.8(3) ?
    O4 Cu1 O5 C15 2_755 . . . 48.1(3) ?
    O3 Cu1 O5 C15 . . . . -132.8(3) ?
    Cu1 O5 C15 C16 . . . . -179.0(4) ?
loop_
    _geom_hbond_atom_site_label_D
    _geom_hbond_atom_site_label_H
    _geom_hbond_atom_site_label_A
    _geom_hbond_site_symmetry_A
    _geom_hbond_distance_DH
    _geom_hbond_distance_HA
    _geom_hbond_distance_DA
    _geom_hbond_angle_DHA
    O5 H5 O2 1_455 0.82 2.35 3.073(3) 148
    O5 H5 O3 2_655 0.82 2.57 3.047(3) 118
_iucr_refine_instructions_details
;
TITL vivi1 in P-1
CELL 0.71073 6.5766 11.1792 12.4355 93.175 103.89 98.688
ZERR 1 0.0001 0.0002 0.0003 0.001 0.001 0.001
LATT 1
SFAC C H O Cl Cu
UNIT 32 28 10 4 2
EQIV $1 -1+X,+Y,+Z
EQIV $2 1-X,-Y,-Z
L.S. 8
PLAN  5
TEMP 23
HTAB O5 O2_$1
HTAB O5 O3_$2
BOND $H
CONF
HTAB 2
WPDB 1
LIST 1
fmap 2
acta
MERG 2
OMIT 0 1 0
OMIT 0 0 1
OMIT -1 0 2
OMIT 1 -1 2
OMIT -1 -1 1
OMIT -1 2 2
OMIT -1 0 3
OMIT 1 2 0
OMIT -2 0 1
REM <HKL>/Volumes/DOCS/articles/ALEX/VIVI_12_05_(Ile)ACTA/olex/vivi1.hkl</HKL>
WGHT    0.052300    0.477600
FVAR       0.19461
CU1   5    0.834581   -0.066087    0.018444    11.00000    0.02393    0.02850 =
         0.02705    0.00402    0.00589    0.00328
O1    3    1.031407   -0.100466    0.153274    11.00000    0.03261    0.07502 =
         0.05497    0.03660   -0.00697   -0.00696
O2    3    1.313825    0.008602    0.119502    11.00000    0.02980    0.08325 =
         0.03545    0.02566    0.00302    0.00139
C1    1    1.224577   -0.057783    0.177763    11.00000    0.03035    0.03170 =
         0.03054    0.00156    0.00291    0.00818
C2    1    1.359846   -0.089601    0.283419    11.00000    0.03477    0.03354 =
         0.02804    0.00130    0.00253    0.00978
C3    1    1.269603   -0.155581    0.355766    11.00000    0.04134    0.05162 =
         0.03728    0.01098    0.00770    0.01276
AFIX  43
H3    2    1.123114   -0.180506    0.338572    11.00000   -1.20000
AFIX   0
C4    1    1.395003   -0.185037    0.453698    11.00000    0.06402    0.05700 =
         0.03719    0.01652    0.01012    0.01755
AFIX  43
H4    2    1.334062   -0.229267    0.502573    11.00000   -1.20000
AFIX   0
C5    1    1.611946   -0.147598    0.477465    11.00000    0.06215    0.04776 =
         0.02790    0.00022   -0.00554    0.02548
C6    1    1.705567   -0.083382    0.406494    11.00000    0.03957    0.05349 =
         0.03939   -0.00241   -0.00729    0.01181
AFIX  43
H6    2    1.852438   -0.060250    0.423595    11.00000   -1.20000
AFIX   0
C7    1    1.579552   -0.053022    0.308731    11.00000    0.03562    0.04619 =
         0.03491    0.00341    0.00012    0.00718
AFIX  43
H7    2    1.641422   -0.008487    0.260351    11.00000   -1.20000
AFIX   0
CL1   4    1.771513   -0.184538    0.599853    11.00000    0.09255    0.07759 =
         0.03689    0.00649   -0.01363    0.04014
O3    3    0.806279    0.083934    0.098538    11.00000    0.03965    0.04337 =
         0.06890   -0.02059    0.02572   -0.00436
O4    3    1.091343    0.195667    0.069686    11.00000    0.06952    0.03406 =
         0.08971   -0.00829    0.05562   -0.00276
C8    1    0.936514    0.180348    0.111293    11.00000    0.03241    0.03499 =
         0.02871    0.00465    0.00557    0.01055
C9    1    0.902565    0.284291    0.181878    11.00000    0.03984    0.03436 =
         0.03103    0.00240    0.00843    0.00990
C10   1    0.724165    0.275422    0.223840    11.00000    0.04505    0.03937 =
         0.04070    0.00240    0.01518    0.00996
AFIX  43
H10   2    0.622974    0.204880    0.206856    11.00000   -1.20000
AFIX   0
C11   1    0.696591    0.371685    0.291110    11.00000    0.06144    0.05100 =
         0.04835    0.00324    0.02644    0.02025
AFIX  43
H11   2    0.577079    0.366315    0.319321    11.00000   -1.20000
AFIX   0
C12   1    0.846719    0.474259    0.315391    11.00000    0.08568    0.04196 =
         0.05321   -0.00568    0.02753    0.02041
C13   1    1.024420    0.485305    0.274711    11.00000    0.08006    0.03964 =
         0.07904   -0.01517    0.03238   -0.00283
AFIX  43
H13   2    1.125022    0.556088    0.292238    11.00000   -1.20000
AFIX   0
C14   1    1.051401    0.389698    0.207390    11.00000    0.05453    0.04064 =
         0.06123   -0.00389    0.02508    0.00327
AFIX  43
H14   2    1.170735    0.396278    0.178967    11.00000   -1.20000
AFIX   0
CL2   4    0.814752    0.593684    0.402210    11.00000    0.14175    0.06104 =
         0.10536   -0.02664    0.06330    0.02103
O5    3    0.565366   -0.178632    0.048375    11.00000    0.03380    0.03681 =
         0.05093    0.01027    0.01586    0.00311
AFIX  87
H5    2    0.461334   -0.154916    0.061977    11.00000   -1.50000
AFIX   0
C15   1    0.578120   -0.294768    0.085118    11.00000    0.10189    0.05961 =
         0.18095    0.05628    0.06091    0.00779
AFIX  27
H15A  2    0.628325   -0.341176    0.031555    11.00000   -1.20000
H15B  2    0.686731   -0.284622    0.154769    11.00000   -1.20000
AFIX   0
C16   1    0.396204   -0.365707    0.101905    11.00000    0.11409    0.08109 =
         0.16143    0.04504    0.05561   -0.00559
AFIX 137
H16A  2    0.434860   -0.408981    0.166266    11.00000   -1.50000
H16B  2    0.331402   -0.422714    0.037813    11.00000   -1.50000
H16C  2    0.297463   -0.314127    0.113160    11.00000   -1.50000
HKLF 4
REM  vivi1 in P-1
REM R1 =  0.0372 for   4288 Fo > 4sig(Fo)  and  0.0485 for all   5070 data
REM    220 parameters refined using      0 restraints
END
WGHT      0.0523      0.4777
REM Highest difference peak  0.504,  deepest hole -0.416,  1-sigma level  0.069
Q1    1   0.6551 -0.3576  0.1153  11.00000  0.05    0.50
Q2    1   0.7320  0.5476  0.4156  11.00000  0.05    0.49
Q3    1   0.6109 -0.3784  0.0584  11.00000  0.05    0.48
Q4    1   1.0015  0.1820  0.0416  11.00000  0.05    0.45
Q5    1   1.1218  0.1829  0.1013  11.00000  0.05    0.43
;
