# Supplementary material for: Tetra­kis(μ-4-chloro­benzoato-κ2 O:O′)bis­[(ethanol-κO)copper(II)](Cu—Cu)
Source: Acta Crystallogr Sect E Struct Rep Online. 2013 Mar 16;69(Pt 4):m221. doi: 10.1107/S1600536813006909 (PMC3629496; doi:10.1107/S1600536813006909)
Supplement: Supplementary file 2 [file e-69-0m221-Isup2.hkl]

# 
# h,k,l, Fc-squared, Fo-squared, sigma(Fo-squared) and status flag 
# 
data_I
_shelx_title ' vivi1 in P-1' 
_shelx_refln_list_code          4 
_shelx_F_calc_maximum      129.54 
_exptl_crystal_F_000       426.00 
_reflns_d_resolution_high  0.7089 
 
loop_ 
 _symmetry_equiv_pos_as_xyz 
 'x, y, z' 
 '-x, -y, -z' 
 
_cell_length_a     6.5766 
_cell_length_b    11.1792 
_cell_length_c    12.4355 
_cell_angle_alpha  93.175 
_cell_angle_beta  103.890 
_cell_angle_gamma  98.688 
 
_shelx_F_squared_multiplier     1.000 
 
loop_ 
 _refln_index_h 
 _refln_index_k 
 _refln_index_l 
 _refln_F_squared_calc 
 _refln_F_squared_meas 
 _refln_F_squared_sigma 
 _refln_observed_status 
   1   0   0     1376.68     1358.93     10.81 o 
   2   0   0     3467.76     3416.59     17.89 o 
   3   0   0      935.72      836.84      6.24 o 
   4   0   0      192.06      188.66      3.37 o 
   5   0   0      376.84      355.95      4.94 o 
   6   0   0      132.53      132.77      4.32 o 
   7   0   0       67.28       76.71      4.25 o 
   8   0   0       77.32       68.49      7.43 o 
  -8   1   0        9.56        7.13      5.07 o 
  -7   1   0      127.30      120.48      7.10 o 
  -6   1   0      180.00      180.34      5.84 o 
  -5   1   0       73.68       64.28      2.43 o 
  -4   1   0     1640.18     1747.61     11.16 o 
  -3   1   0      408.90      336.93      3.33 o 
  -2   1   0      163.84      214.53      2.17 o 
  -1   1   0      371.88      465.79      3.64 o 
   1   1   0     1038.53     1170.34      7.34 o 
   2   1   0     3430.63     3254.76     17.46 o 
   3   1   0      526.11      495.42      4.89 o 
   4   1   0      271.68      263.57      4.25 o 
   5   1   0      366.44      338.76      5.82 o 
   6   1   0      270.08      277.71      6.32 o 
   7   1   0        2.35        0.00      3.02 o 
   8   1   0       92.84       85.53     11.39 o 
  -8   2   0        6.49        6.91      5.01 o 
  -7   2   0      130.53      129.45      6.34 o 
  -6   2   0      156.85      157.97      5.31 o 
  -5   2   0       14.45       14.30      2.09 o 
  -4   2   0     1060.95     1025.43      8.45 o 
  -3   2   0      463.96      399.91      4.10 o 
  -2   2   0      818.76      770.62      4.62 o 
  -1   2   0     4195.67     3854.02     26.72 o 
   0   2   0      814.72      860.11      4.64 o 
   2   2   0      455.65      537.69      4.37 o 
   3   2   0      564.81      540.20      6.05 o 
   4   2   0      128.51      133.00      4.09 o 
   5   2   0      726.08      739.67      8.26 o 
   6   2   0     1098.03     1073.12     14.02 o 
   7   2   0        0.37       -1.95      3.25 o 
   8   2   0      113.21      117.41      8.32 o 
  -8   3   0       82.01       83.74      9.91 o 
  -7   3   0      191.38      217.25     13.89 o 
  -6   3   0       26.08       23.68      3.19 o 
  -5   3   0      759.11      764.48      8.91 o 
  -4   3   0      927.79      846.31      7.18 o 
  -3   3   0        1.77        0.60      0.82 o 
  -2   3   0      704.15      545.47      4.13 o 
  -1   3   0      642.85      658.09      5.68 o 
   0   3   0      610.29      635.44      4.43 o 
   1   3   0     2533.82     2700.27     15.12 o 
   2   3   0     3043.29     2944.93     18.29 o 
   3   3   0       38.04       47.72      2.29 o 
   4   3   0       97.79      108.56      4.30 o 
   5   3   0      246.49      285.52      5.78 o 
   6   3   0      288.42      277.95      8.52 o 
   7   3   0       28.06       39.95      4.61 o 
   8   3   0      131.19      130.32      7.25 o 
  -8   4   0      210.34      219.43      9.81 o 
  -7   4   0      181.62      181.33     10.67 o 
  -6   4   0      112.90      115.20      5.88 o 
  -5   4   0     1359.88     1381.55     11.37 o 
  -4   4   0      180.68      184.14      3.12 o 
  -3   4   0      326.20      271.69      2.93 o 
  -2   4   0      157.91      149.31      2.16 o 
  -1   4   0       33.14       53.20      1.44 o 
   0   4   0     1445.88     1501.88      9.08 o 
   1   4   0        3.93       10.77      1.28 o 
   2   4   0       21.40       13.11      1.73 o 
   3   4   0        5.60        8.47      1.62 o 
   4   4   0      181.03      192.69      5.66 o 
   5   4   0      182.56      182.84      5.51 o 
   6   4   0       19.14        1.04      4.17 o 
   7   4   0       70.56       61.56      6.92 o 
   8   4   0       96.32       99.14     15.49 o 
  -8   5   0      111.96      121.85      8.88 o 
  -7   5   0       47.43       49.17      4.64 o 
  -6   5   0      384.35      356.71      7.39 o 
  -5   5   0      481.97      477.53      6.29 o 
  -4   5   0        4.74        4.38      1.44 o 
  -3   5   0      130.42      133.32      2.25 o 
  -2   5   0      137.16      122.05      2.66 o 
  -1   5   0       85.85       65.27      1.49 o 
   0   5   0       97.08       80.39      1.86 o 
   1   5   0     1140.98     1072.93      8.38 o 
   2   5   0      274.29      275.49      4.75 o 
   3   5   0       20.70       33.04      2.61 o 
   4   5   0      199.56      196.31      5.68 o 
   5   5   0       45.36       49.24      4.56 o 
   6   5   0       52.28       70.10      6.58 o 
   7   5   0      121.21      113.30      8.31 o 
  -8   6   0       68.95       67.28      6.69 o 
  -7   6   0        1.80       -1.29      4.14 o 
  -6   6   0      500.73      510.61      8.30 o 
  -5   6   0      230.92      231.75      5.32 o 
  -4   6   0        3.07        3.82      1.33 o 
  -3   6   0      903.44      918.62      6.99 o 
  -2   6   0     3857.95     3723.55     25.64 o 
  -1   6   0      123.78      121.17      2.42 o 
   0   6   0      605.17      550.68      5.15 o 
   1   6   0     3401.40     3449.56     21.25 o 
   2   6   0      127.97      121.79      3.55 o 
   3   6   0      496.64      485.67      7.35 o 
   4   6   0      228.72      235.07      8.61 o 
   5   6   0       14.29       14.77      4.71 o 
   6   6   0      115.19      105.82      7.91 o 
   7   6   0       53.90       52.61      7.06 o 
  -8   7   0       33.84       33.16      5.03 o 
  -7   7   0        5.30        5.98      3.68 o 
  -6   7   0      252.66      252.90      6.44 o 
  -5   7   0      159.90      165.41      4.24 o 
  -4   7   0        1.60        1.00      1.69 o 
  -3   7   0      634.18      600.03      5.43 o 
  -2   7   0       22.55       24.68      1.33 o 
  -1   7   0       49.78       40.44      1.73 o 
   0   7   0     1494.23     1479.60     10.76 o 
   1   7   0      945.52      928.54      8.24 o 
   2   7   0      215.49      219.72      4.64 o 
   3   7   0      293.16      285.05      7.13 o 
   4   7   0      188.84      196.94      7.81 o 
   5   7   0      106.70      104.80      7.22 o 
   6   7   0      119.06       90.12      7.77 o 
   7   7   0       32.20       46.10     10.66 o 
  -8   8   0        7.71        2.40      4.03 o 
  -7   8   0        1.64        4.35      3.58 o 
  -6   8   0        8.50        3.81      2.85 o 
  -5   8   0      327.15      323.89      5.34 o 
  -4   8   0        7.82       10.97      1.72 o 
  -3   8   0     1663.00     1657.09     12.86 o 
  -2   8   0      169.16      170.19      3.22 o 
  -1   8   0        6.13        4.48      1.51 o 
   0   8   0     1970.72     2005.28     14.09 o 
   1   8   0      336.68      317.45      5.11 o 
   2   8   0      295.72      291.94      6.10 o 
   3   8   0      523.16      479.08     10.60 o 
   4   8   0      209.31      188.00      7.93 o 
   5   8   0       67.84       58.64      6.44 o 
   6   8   0       88.60       84.28      7.77 o 
  -8   9   0        0.91        3.55      4.30 o 
  -7   9   0       79.89       84.74      5.26 o 
  -6   9   0       17.54       14.10      2.71 o 
  -5   9   0       35.23       43.69      2.62 o 
  -4   9   0      302.90      309.50      4.76 o 
  -3   9   0      978.40      965.06      9.17 o 
  -2   9   0       15.19       17.91      1.96 o 
  -1   9   0     1220.28     1182.53     10.15 o 
   0   9   0     2015.46     2074.50     15.60 o 
   1   9   0       88.42       84.29      3.73 o 
   2   9   0      453.14      492.47      8.70 o 
   3   9   0      197.26      218.58      7.83 o 
   4   9   0       11.95       10.78      5.12 o 
   5   9   0       88.88       95.24     13.88 o 
   6   9   0       48.27       52.36      7.28 o 
  -7  10   0      126.07      122.01      9.64 o 
  -6  10   0       15.52       20.66      3.02 o 
  -5  10   0        2.65        4.90      1.96 o 
  -4  10   0      361.51      361.54      5.29 o 
  -3  10   0       76.80       68.11      2.68 o 
  -2  10   0       52.01       42.95      2.92 o 
  -1  10   0        6.83        5.98      3.22 o 
   0  10   0       45.33       41.24      2.86 o 
   1  10   0       99.96      112.00      4.60 o 
   2  10   0      238.91      250.30      7.31 o 
   3  10   0      108.32       96.98      5.74 o 
   4  10   0       48.71       46.91      5.48 o 
   5  10   0       66.94       63.85      7.80 o 
  -7  11   0       60.68       61.99      6.19 o 
  -6  11   0        0.98       -0.69      2.93 o 
  -5  11   0       87.13       93.10      3.87 o 
  -4  11   0      196.17      180.94      6.73 o 
  -3  11   0        9.55        7.73      2.21 o 
  -2  11   0      132.26      127.29      4.32 o 
  -1  11   0      187.16      199.09      5.56 o 
   0  11   0       82.10       73.71      4.06 o 
   1  11   0       63.78       59.54      4.30 o 
   2  11   0       88.40       71.92      5.42 o 
   3  11   0       30.54       44.59      6.02 o 
   4  11   0       86.32       86.23      6.84 o 
   5  11   0      103.16       97.21      8.33 o 
  -6  12   0        7.77        6.71      3.61 o 
  -5  12   0      193.80      179.76      6.15 o 
  -4  12   0       25.57       30.46      3.58 o 
  -3  12   0      129.81      137.01      4.96 o 
  -2  12   0      215.61      242.03      6.27 o 
  -1  12   0      106.13      111.32      5.21 o 
   0  12   0       51.82       49.28      4.07 o 
   1  12   0      150.87      170.60      7.51 o 
   2  12   0       22.34       27.68      5.36 o 
   3  12   0        0.99       -0.96      4.10 o 
   4  12   0       22.45       23.87      7.52 o 
  -6  13   0       36.77       36.75      5.05 o 
  -5  13   0      112.58      104.19      4.67 o 
  -4  13   0        0.27       -1.79      5.15 o 
  -3  13   0      101.58      108.43      5.92 o 
  -2  13   0       88.86       90.28      4.74 o 
  -1  13   0        2.59        4.53      3.90 o 
   0  13   0       34.19       33.57      4.90 o 
   1  13   0       30.23       21.07      4.55 o 
   2  13   0        0.21       -3.23      5.52 o 
   3  13   0        6.74       11.30      6.50 o 
  -5  14   0       16.79       17.48      4.59 o 
  -4  14   0        1.47       -0.73      5.65 o 
  -3  14   0       42.97       43.75      4.95 o 
  -2  14   0      102.53       95.12      5.82 o 
  -1  14   0       12.78       12.52      4.66 o 
   0  14   0       45.41       46.45      6.45 o 
   1  14   0       68.63       64.66      7.54 o 
   2  14   0        2.49       -0.42      4.44 o 
  -4  15   0        3.55        0.80      4.85 o 
  -3  15   0       94.82       83.58      7.64 o 
  -2  15   0       40.69       33.00      5.27 o 
  -1  15   0       16.47       19.10      4.77 o 
   0  15   0       85.13       91.00      8.04 o 
   1  15   0       50.23       55.47      7.64 o 
  -1 -15   1       24.24       22.31      6.53 o 
   0 -15   1       53.57       61.08      7.07 o 
   1 -15   1       25.41       34.30      4.89 o 
   2 -15   1        5.37       -0.39      5.57 o 
   3 -15   1      103.63       93.52      7.98 o 
   4 -15   1       13.68       13.69      7.42 o 
  -2 -14   1       14.55       17.98      4.83 o 
  -1 -14   1       24.34       26.26      7.17 o 
   0 -14   1       54.69       55.56      5.90 o 
   1 -14   1       16.32       17.10      4.23 o 
   2 -14   1      114.41      106.32      5.64 o 
   3 -14   1      215.79      200.96      7.57 o 
   4 -14   1        0.06       -2.50      4.70 o 
   5 -14   1       78.16       73.82      3.95 o 
  -3 -13   1       67.05       60.07      7.70 o 
  -2 -13   1       14.19        6.94      4.77 o 
  -1 -13   1      136.43      142.14      7.11 o 
   0 -13   1       50.94       59.55      5.39 o 
   1 -13   1       12.70       13.17      3.49 o 
   2 -13   1      217.02      208.84      5.98 o 
   3 -13   1       99.76       95.68      5.34 o 
   4 -13   1        8.94        7.62      2.68 o 
   5 -13   1      132.36      137.90      7.57 o 
   6 -13   1       17.04       15.06      3.05 o 
  -4 -12   1       19.21       16.08      5.11 o 
  -3 -12   1       44.26       47.88      7.59 o 
  -2 -12   1        5.37        3.79      4.25 o 
  -1 -12   1      109.64      119.59      5.87 o 
   0 -12   1       36.53       33.22      4.55 o 
   1 -12   1      109.58      103.74      4.90 o 
   2 -12   1      309.19      327.59      6.18 o 
   3 -12   1       12.52       14.86      2.40 o 
   4 -12   1       30.25       35.35      2.79 o 
   5 -12   1       66.46       65.43      3.26 o 
   6 -12   1        0.97       -0.25      2.73 o 
  -5 -11   1       87.00       87.23      7.68 o 
  -4 -11   1       96.37      118.76      7.35 o 
  -3 -11   1        0.28       -3.75      3.75 o 
  -2 -11   1      142.77      149.84      6.75 o 
  -1 -11   1      225.70      233.90      7.47 o 
   0 -11   1      253.93      241.21      8.46 o 
   1 -11   1       58.42       65.17      3.97 o 
   2 -11   1       86.12       91.66      3.53 o 
   3 -11   1        2.65        4.50      1.86 o 
   4 -11   1      153.66      149.38      4.08 o 
   5 -11   1       85.86       88.43      3.49 o 
   6 -11   1       16.54       14.12      3.52 o 
   7 -11   1       21.05       24.64      5.08 o 
  -6 -10   1       20.81       17.78     12.54 o 
  -5 -10   1       84.94       61.20      7.60 o 
  -4 -10   1       58.09       42.78      5.36 o 
  -3 -10   1      287.85      296.49     11.01 o 
  -2 -10   1      289.55      290.41      6.89 o 
  -1 -10   1        3.08        4.53      2.49 o 
   0 -10   1      214.16      213.69      4.71 o 
   1 -10   1      606.94      606.26      8.18 o 
   2 -10   1       55.92       61.12      2.75 o 
   3 -10   1        6.29        2.79      1.45 o 
   4 -10   1       87.91       90.27      2.92 o 
   5 -10   1      104.80      107.44      3.43 o 
   6 -10   1       12.64       10.40      3.08 o 
   7 -10   1       58.06       59.56      6.19 o 
  -6  -9   1       38.82       20.12      6.17 o 
  -5  -9   1       98.87      111.02     11.87 o 
  -4  -9   1        0.69        1.49      3.87 o 
  -3  -9   1      933.03      894.22     13.17 o 
  -2  -9   1       16.36       19.00      2.92 o 
  -1  -9   1        0.05        0.57      2.06 o 
   0  -9   1       64.43       64.87      2.63 o 
   1  -9   1      276.45      265.25      6.24 o 
   2  -9   1        4.93        2.43      1.38 o 
   3  -9   1        6.07        7.35      1.74 o 
   4  -9   1      161.98      170.14      3.33 o 
   5  -9   1       85.57       82.22      3.27 o 
   6  -9   1        1.26        1.75      2.62 o 
   7  -9   1       32.57       40.38      4.92 o 
   8  -9   1        6.28        4.72      4.76 o 
  -6  -8   1       56.58       48.45      6.91 o 
  -5  -8   1      156.71      164.76      8.77 o 
  -4  -8   1       36.29       30.45      4.55 o 
  -3  -8   1     1527.38     1525.21     22.26 o 
  -2  -8   1      305.12      286.98      6.53 o 
  -1  -8   1       76.59       87.08      3.13 o 
   0  -8   1      863.55      793.39      7.31 o 
   1  -8   1      393.56      391.31      4.76 o 
   2  -8   1       36.66       40.63      1.79 o 
   3  -8   1      399.72      407.01      7.69 o 
   4  -8   1      357.77      327.74      7.02 o 
   5  -8   1       12.33       13.41      2.15 o 
   6  -8   1      184.90      171.34      5.43 o 
   7  -8   1      106.70      117.64      5.99 o 
   8  -8   1        4.95        6.48      4.32 o 
  -7  -7   1       18.08        5.73      5.62 o 
  -6  -7   1       82.31       87.88      7.40 o 
  -5  -7   1      118.31      118.04      6.93 o 
  -4  -7   1      185.86      208.06      7.77 o 
  -3  -7   1      350.68      351.54      7.21 o 
  -2  -7   1       46.85       51.44      2.77 o 
  -1  -7   1      711.49      668.23      6.61 o 
   0  -7   1      660.93      666.71      6.43 o 
   1  -7   1       20.13       24.28      1.43 o 
   2  -7   1      333.64      379.85      5.27 o 
   3  -7   1     2018.66     1976.59     17.76 o 
   4  -7   1       68.95       68.27      2.21 o 
   5  -7   1      232.89      209.99      4.87 o 
   6  -7   1      142.07      155.22     11.36 o 
   7  -7   1       56.62       64.31      6.98 o 
   8  -7   1       15.66       13.24      6.75 o 
  -7  -6   1       78.64       70.80      7.66 o 
  -6  -6   1      147.99      137.20      8.29 o 
  -5  -6   1       44.94       43.45      5.00 o 
  -4  -6   1       78.77       89.04      5.82 o 
  -3  -6   1      146.80      141.47      5.81 o 
  -2  -6   1       77.60       89.76      3.26 o 
  -1  -6   1      108.99      126.84      2.85 o 
   0  -6   1      686.54      662.73      5.57 o 
   1  -6   1      755.67      712.21      6.01 o 
   2  -6   1      913.75      882.25     12.40 o 
   3  -6   1     4150.05     4282.18     35.92 o 
   4  -6   1       91.66      101.68      3.04 o 
   5  -6   1     1002.01      992.80     11.98 o 
   6  -6   1       65.42       64.78      4.62 o 
   7  -6   1        4.15        3.69      4.09 o 
   8  -6   1       11.11       10.59      5.04 o 
  -8  -5   1       26.64       30.75      7.83 o 
  -7  -5   1       87.59       94.58      7.83 o 
  -6  -5   1      193.24      189.10      9.35 o 
  -5  -5   1        0.67        3.87      3.10 o 
  -4  -5   1      244.31      245.13      8.18 o 
  -3  -5   1      478.73      494.47      6.43 o 
  -2  -5   1       56.64       59.91      2.48 o 
  -1  -5   1      559.81      414.57      4.29 o 
   0  -5   1     1871.56     1830.57     11.31 o 
   1  -5   1       64.61       73.94      2.30 o 
   2  -5   1     2926.77     2795.03     41.28 o 
   3  -5   1     1751.87     1768.26     12.87 o 
   4  -5   1      308.42      333.48      4.42 o 
   5  -5   1     1722.93     1715.34     15.46 o 
   6  -5   1        0.81        4.07      2.55 o 
   7  -5   1      135.29      133.71      6.28 o 
   8  -5   1       53.70       42.67      7.97 o 
  -8  -4   1       54.29       66.30      7.60 o 
  -7  -4   1       44.30       38.24      6.13 o 
  -6  -4   1       26.32       19.63      4.99 o 
  -5  -4   1       45.19       52.21      3.87 o 
  -4  -4   1      355.09      333.51      5.42 o 
  -3  -4   1        4.51        5.22      1.62 o 
  -2  -4   1     3097.18     3273.56     20.24 o 
  -1  -4   1     2586.99     2476.06     15.22 o 
   0  -4   1      320.17      321.37      4.47 o 
   1  -4   1      550.45      444.80      8.50 o 
   2  -4   1      501.30      499.86      5.80 o 
   3  -4   1        1.20        2.37      0.89 o 
   4  -4   1      716.05      711.17      6.28 o 
   5  -4   1      878.17      889.32      9.66 o 
   6  -4   1       22.68       23.94      3.20 o 
   7  -4   1      115.08      107.18      8.39 o 
   8  -4   1       86.44      106.51      7.50 o 
  -8  -3   1       85.20       86.63      5.96 o 
  -7  -3   1       27.48       39.91      4.73 o 
  -6  -3   1      158.79      143.17      8.76 o 
  -5  -3   1      424.58      432.51      7.39 o 
  -4  -3   1      135.78      131.83      3.90 o 
  -3  -3   1       18.72       13.56      1.52 o 
  -2  -3   1     3385.15     3230.73     17.83 o 
  -1  -3   1     1579.49     1689.52      9.97 o 
   0  -3   1       11.45        5.39      0.58 o 
   1  -3   1      195.80      180.61      9.77 o 
   2  -3   1       87.41       55.39      1.58 o 
   3  -3   1      271.03      279.78      3.01 o 
   4  -3   1      359.29      311.24      4.19 o 
   5  -3   1      124.58      125.53      3.56 o 
   6  -3   1       23.10       19.87      3.37 o 
   7  -3   1       56.81       66.40      5.53 o 
   8  -3   1       72.06       80.84      9.87 o 
  -8  -2   1      108.79      117.57      6.46 o 
  -7  -2   1       26.80       18.09      3.77 o 
  -6  -2   1      472.20      471.85      8.97 o 
  -5  -2   1     1278.59     1290.18     11.52 o 
  -4  -2   1     1159.78     1146.97     10.48 o 
  -3  -2   1     1927.75     1919.12     14.29 o 
  -2  -2   1     8015.27     8336.71     42.34 o 
  -1  -2   1      318.30      238.08      2.49 o 
   0  -2   1       50.33       60.97      0.83 o 
   1  -2   1     1631.74     1425.59     13.18 o 
   2  -2   1      254.94      272.11      2.71 o 
   3  -2   1     1183.97     1193.72      8.19 o 
   4  -2   1     1804.92     1792.20     13.43 o 
   5  -2   1      103.43      111.39      3.53 o 
   6  -2   1       65.89       58.39      3.78 o 
   7  -2   1       41.34       49.24      4.80 o 
   8  -2   1       36.02       42.34      6.27 o 
  -8  -1   1      209.65      198.18      8.89 o 
  -7  -1   1        2.22       -0.69      2.99 o 
  -6  -1   1      598.42      586.54      8.72 o 
  -5  -1   1      136.23      137.89      4.13 o 
  -4  -1   1       68.11       87.30      2.82 o 
  -3  -1   1     7457.58     7616.88     45.64 o 
  -2  -1   1      876.64      936.21      6.02 o 
   1  -1   1     1983.12     1975.59     11.24 o 
   2  -1   1     1535.84     1668.20      9.58 o 
   3  -1   1      100.63       89.52      1.93 o 
   4  -1   1      644.27      640.20      6.19 o 
   5  -1   1       35.08       46.18      2.78 o 
   6  -1   1      112.89      130.72      5.10 o 
   7  -1   1       73.86       79.23      6.25 o 
   8  -1   1        0.40        4.77      5.81 o 
  -8   0   1      135.22      127.38      9.22 o 
  -7   0   1       38.38       46.55      3.40 o 
  -6   0   1      721.79      675.23      8.50 o 
  -5   0   1      206.15      225.76      4.15 o 
  -4   0   1       10.62        5.33      1.47 o 
  -3   0   1     1386.10     1523.41     10.52 o 
  -1   0   1      579.37      526.35      5.46 o 
   1   0   1     2144.68     2601.46     11.70 o 
   2   0   1      835.02      889.28      5.74 o 
   3   0   1      685.53      707.71      5.80 o 
   4   0   1     1142.69     1129.55      8.66 o 
   5   0   1        0.34       -1.12      1.98 o 
   6   0   1       99.22      101.03      4.56 o 
   7   0   1       39.64       34.96      5.25 o 
   8   0   1       37.06       21.43      6.02 o 
  -9   1   1       17.09       23.25      8.68 o 
  -8   1   1       20.37       21.37      5.63 o 
  -7   1   1      140.73      146.27      7.69 o 
  -6   1   1      359.62      344.60      6.08 o 
  -5   1   1       96.81       97.09      2.82 o 
  -4   1   1      379.88      365.39      4.20 o 
  -3   1   1     1977.23     1835.74     11.04 o 
  -2   1   1      449.60      581.68      4.09 o 
  -1   1   1     2621.37     3091.79     13.17 o 
   1   1   1       11.18        0.07      0.60 o 
   2   1   1      100.17       73.68      1.77 o 
   3   1   1     2164.50     2140.83     14.70 o 
   4   1   1      187.24      194.30      4.95 o 
   5   1   1      755.75      779.09      8.61 o 
   6   1   1      779.87      808.20     11.46 o 
   7   1   1       24.81       25.83      3.42 o 
   8   1   1       48.21       58.66     12.86 o 
  -9   2   1       25.02       20.51      8.36 o 
  -8   2   1        9.04        7.14      4.29 o 
  -7   2   1      207.07      204.19      7.75 o 
  -6   2   1      111.28      124.98      4.82 o 
  -5   2   1       51.01       50.20      2.68 o 
  -4   2   1       59.92       53.94      2.21 o 
  -3   2   1      568.24      668.02      5.28 o 
  -2   2   1      327.22      291.53      2.53 o 
  -1   2   1      834.25      676.91      3.88 o 
   0   2   1     3220.89     3425.10     17.00 o 
   1   2   1      170.69      137.41      2.23 o 
   2   2   1     1558.52     1509.45      9.95 o 
   3   2   1      257.77      204.93      3.56 o 
   4   2   1       16.10       20.64      2.08 o 
   5   2   1      497.99      476.51      6.95 o 
   6   2   1      402.61      402.87      7.64 o 
   7   2   1        0.04        2.89      3.26 o 
   8   2   1       32.99       37.85     11.68 o 
  -9   3   1        4.69        9.61      8.44 o 
  -8   3   1       91.31       83.80      7.38 o 
  -7   3   1      208.24      233.77      8.09 o 
  -6   3   1        4.34        4.57      2.44 o 
  -5   3   1      226.66      224.29      4.63 o 
  -4   3   1      244.22      233.26      4.11 o 
  -3   3   1       17.11        8.08      1.07 o 
  -2   3   1      600.01      713.84      4.93 o 
  -1   3   1      812.76      901.64      6.02 o 
   0   3   1     9429.47    10021.35     51.41 o 
   1   3   1       77.93       92.14      2.06 o 
   2   3   1     4395.81     4644.25     30.17 o 
   3   3   1       29.29       18.90      1.88 o 
   4   3   1      107.18      112.17      3.57 o 
   5   3   1      767.01      745.00      9.98 o 
   6   3   1       52.16       58.70      4.47 o 
   7   3   1       53.73       60.96      5.17 o 
   8   3   1       14.46        7.79      7.00 o 
  -9   4   1        0.00       -1.56      4.68 o 
  -8   4   1       58.15       71.17      6.76 o 
  -7   4   1      152.54      156.87      7.15 o 
  -6   4   1        0.10        0.23      2.48 o 
  -5   4   1      630.96      628.23      6.90 o 
  -4   4   1      841.67      854.08      6.85 o 
  -3   4   1      322.40      344.40      3.43 o 
  -2   4   1      625.17      559.65      4.22 o 
  -1   4   1     1510.09     1374.67      8.61 o 
   0   4   1     1797.60     1784.78     11.25 o 
   1   4   1     1220.05     1212.85      8.69 o 
   2   4   1     1789.22     1568.69     11.32 o 
   3   4   1      679.92      720.01      7.07 o 
   4   4   1      471.10      477.59      6.58 o 
   5   4   1      462.37      437.69      8.51 o 
   6   4   1        0.39       -3.62      3.62 o 
   7   4   1      131.87      138.45     11.05 o 
   8   4   1       30.72       31.02      6.98 o 
  -9   5   1       10.01       -1.85     10.03 o 
  -8   5   1       35.92       43.76      5.17 o 
  -7   5   1       22.97       18.70      3.89 o 
  -6   5   1      103.58       95.46      4.65 o 
  -5   5   1     1008.26     1025.38      9.65 o 
  -4   5   1      363.58      380.84      4.08 o 
  -3   5   1      646.71      650.21      4.73 o 
  -2   5   1     3865.67     4031.22     23.04 o 
  -1   5   1      581.43      501.27      4.15 o 
   0   5   1      729.58      686.43      5.84 o 
   1   5   1     2684.21     2677.09     17.68 o 
   2   5   1       82.00       99.70      3.16 o 
   3   5   1      498.73      511.53      7.21 o 
   4   5   1      216.32      223.97      6.56 o 
   5   5   1       64.89       64.58      6.10 o 
   6   5   1       20.42       22.00      5.32 o 
   7   5   1       79.06       51.26      8.95 o 
  -8   6   1       74.85       66.11      5.96 o 
  -7   6   1       34.92       41.17      3.83 o 
  -6   6   1      361.16      371.45      6.94 o 
  -5   6   1      603.42      634.60      6.96 o 
  -4   6   1      122.87      121.33      2.79 o 
  -3   6   1      109.02      114.36      2.92 o 
  -2   6   1     1596.11     1434.49     10.05 o 
  -1   6   1      246.76      265.85      3.51 o 
   0   6   1      402.55      398.74      4.68 o 
   1   6   1     2388.66     2390.59     17.24 o 
   2   6   1       39.24       41.64      2.81 o 
   3   6   1      181.90      191.48      5.03 o 
   4   6   1      125.99      130.64      6.47 o 
   5   6   1        2.20        3.49      4.49 o 
   6   6   1       42.48       37.74      6.05 o 
   7   6   1       43.00       42.74      6.89 o 
  -8   7   1       90.16       85.72     10.68 o 
  -7   7   1       48.22       48.96      4.82 o 
  -6   7   1      655.67      642.42     11.83 o 
  -5   7   1      723.06      726.47      9.73 o 
  -4   7   1        3.24        6.65      1.56 o 
  -3   7   1     1627.87     1572.25     12.63 o 
  -2   7   1      463.40      448.66      4.51 o 
  -1   7   1      441.73      425.79      4.67 o 
   0   7   1     2013.94     2041.35     14.89 o 
   1   7   1     1796.94     1841.65     14.39 o 
   2   7   1      102.55      106.88      3.71 o 
   3   7   1      492.05      450.35      8.81 o 
   4   7   1      336.18      344.12      9.89 o 
   5   7   1       12.71        4.13      4.66 o 
   6   7   1       65.18       63.02      6.94 o 
   7   7   1       42.06       46.70      7.25 o 
  -8   8   1       56.44       54.17      5.36 o 
  -7   8   1        0.54       -2.68      3.47 o 
  -6   8   1      225.88      220.71      5.66 o 
  -5   8   1       23.85       28.45      2.57 o 
  -4   8   1      500.13      484.97      5.96 o 
  -3   8   1      560.43      574.59      6.42 o 
  -2   8   1      199.41      191.15      3.71 o 
  -1   8   1      869.43      875.38      7.72 o 
   0   8   1      601.55      602.94      6.63 o 
   1   8   1       48.38       54.17      3.40 o 
   2   8   1       81.23       85.16      4.06 o 
   3   8   1       79.64       94.97      5.70 o 
   4   8   1       54.17       53.38      5.36 o 
   5   8   1       41.74       40.20      6.13 o 
   6   8   1       62.25       82.87      9.48 o 
  -8   9   1        2.36        1.12      3.82 o 
  -7   9   1       57.37       72.43      5.71 o 
  -6   9   1      278.72      266.19      6.52 o 
  -5   9   1        5.63        3.47      2.13 o 
  -4   9   1      411.52      393.62      5.79 o 
  -3   9   1       20.88       19.32      2.11 o 
  -2   9   1        3.29        2.35      1.62 o 
  -1   9   1        2.09        3.20      1.94 o 
   0   9   1      433.23      419.87      6.07 o 
   1   9   1      101.73      103.99      4.14 o 
   2   9   1       38.75       34.32      3.92 o 
   3   9   1      265.15      284.33      7.96 o 
   4   9   1        0.10       -2.60      3.94 o 
   5   9   1       64.47       62.28      7.08 o 
   6   9   1       45.63       44.72      7.24 o 
  -7  10   1       55.68       44.62      5.08 o 
  -6  10   1       29.89       27.98      3.11 o 
  -5  10   1       12.20        5.46      2.20 o 
  -4  10   1      414.74      420.17      8.68 o 
  -3  10   1      134.47      127.89      3.84 o 
  -2  10   1        7.04       11.91      2.37 o 
  -1  10   1       84.79       82.30      4.01 o 
   0  10   1        1.06        1.61      2.34 o 
   1  10   1      207.15      222.03      6.31 o 
   2  10   1      369.96      415.84     11.09 o 
   3  10   1       68.76       76.00      5.45 o 
   4  10   1       60.89       57.65      5.44 o 
   5  10   1      105.32      122.36      8.82 o 
  -7  11   1       57.34       57.58      5.49 o 
  -6  11   1       10.79       13.14      3.05 o 
  -5  11   1       45.18       44.92      3.08 o 
  -4  11   1       10.60       11.18      2.30 o 
  -3  11   1        8.47       11.09      2.34 o 
  -2  11   1       70.75       72.50      4.08 o 
  -1  11   1      170.17      180.25      5.09 o 
   0  11   1       25.21       22.58      3.66 o 
   1  11   1       49.34       59.64      4.85 o 
   2  11   1      282.59      323.35      9.08 o 
   3  11   1        6.18        2.56      4.14 o 
   4  11   1       45.11       45.24      6.28 o 
   5  11   1       17.03       12.84      5.90 o 
  -6  12   1       18.57       16.97      4.10 o 
  -5  12   1       50.90       49.07      3.96 o 
  -4  12   1       24.20       29.27      3.65 o 
  -3  12   1       36.05       26.02      3.64 o 
  -2  12   1       92.97       97.55      4.82 o 
  -1  12   1       72.02       77.66      5.39 o 
   0  12   1       26.23       22.71      3.77 o 
   1  12   1       72.45       75.37      5.89 o 
   2  12   1      316.30      309.62     10.28 o 
   3  12   1        7.32        1.66      4.36 o 
   4  12   1       49.10       43.40      6.56 o 
  -6  13   1       21.16       28.52      4.43 o 
  -5  13   1       71.54       63.32      4.35 o 
  -4  13   1       30.42       30.54      4.64 o 
  -3  13   1        5.08        6.27      4.00 o 
  -2  13   1      389.53      394.87      9.43 o 
  -1  13   1       71.16       89.48      6.12 o 
   0  13   1       18.74       13.29      3.92 o 
   1  13   1       84.43       89.39      6.57 o 
   2  13   1       33.98       25.52      5.53 o 
   3  13   1       34.34       34.51      8.08 o 
  -5  14   1       35.13       38.07      4.53 o 
  -4  14   1        4.12        0.99      4.74 o 
  -3  14   1       87.06       85.95      9.53 o 
  -2  14   1       98.60      117.80      6.55 o 
  -1  14   1        2.96        0.97      4.22 o 
   0  14   1       73.83       89.56      7.79 o 
   1  14   1       74.12       75.22      6.29 o 
   2  14   1        0.84       -4.53      4.53 o 
  -4  15   1        0.08       -4.84      4.84 o 
  -3  15   1       35.39       30.03      6.37 o 
  -2  15   1       19.80       20.54      4.69 o 
  -1  15   1        1.10       -2.78      4.90 o 
   0  15   1       32.95       31.90      6.65 o 
  -1 -15   2        9.82        9.86      5.94 o 
   0 -15   2       96.06       89.52      7.58 o 
   1 -15   2       14.42       20.02      4.95 o 
   2 -15   2       79.94       78.62      8.20 o 
   3 -15   2       31.30       28.15      4.65 o 
  -2 -14   2        8.69        2.71      5.17 o 
  -1 -14   2       54.42       64.62      7.19 o 
   0 -14   2       54.39       53.23      5.56 o 
   1 -14   2        3.03        3.74      3.73 o 
   2 -14   2      115.42      107.89      7.77 o 
   3 -14   2       21.74       23.53      3.79 o 
   4 -14   2        0.07        2.47      3.41 o 
   5 -14   2        7.00        6.32      3.23 o 
  -3 -13   2       54.60       50.27      6.19 o 
  -2 -13   2        1.58        1.67      4.21 o 
  -1 -13   2       91.26       86.23      7.47 o 
   0 -13   2       92.16      114.84      6.46 o 
   1 -13   2       21.66       23.95      3.54 o 
   2 -13   2      195.50      192.24      6.07 o 
   3 -13   2       33.84       41.94      3.31 o 
   4 -13   2        3.51        1.74      5.57 o 
   5 -13   2       18.88       22.09      2.81 o 
  -4 -12   2       96.37       93.68      7.66 o 
  -3 -12   2       80.98       67.23      6.43 o 
  -2 -12   2       24.28       39.59      5.11 o 
  -1 -12   2      151.95      161.15      6.21 o 
   0 -12   2       74.82       61.32      4.41 o 
   1 -12   2        6.60        7.86      2.88 o 
   2 -12   2      141.72      135.43      4.16 o 
   3 -12   2       29.27       30.37      2.71 o 
   4 -12   2       13.08       16.79      3.40 o 
   5 -12   2       99.94       92.71      4.61 o 
   6 -12   2       15.43       11.79      3.10 o 
  -5 -11   2       51.08       61.36      8.62 o 
  -4 -11   2       30.27       28.46      5.18 o 
  -3 -11   2       17.61       20.74      4.32 o 
  -2 -11   2      121.74      122.31      6.21 o 
  -1 -11   2       60.25       56.45      4.34 o 
   0 -11   2        0.63        4.13      2.88 o 
   1 -11   2        3.59        0.78      2.27 o 
   2 -11   2       18.01       19.60      2.17 o 
   3 -11   2       34.08       24.79      4.53 o 
   4 -11   2       26.92       29.05     11.62 o 
   5 -11   2      235.43      238.66      4.77 o 
   6 -11   2        1.72        1.53      3.03 o 
   7 -11   2       74.61       66.89      6.03 o 
  -6 -10   2       48.60       52.47      7.82 o 
  -5 -10   2       60.13       67.39      7.62 o 
  -4 -10   2        6.05        9.19      4.34 o 
  -3 -10   2        5.44       -0.38      3.61 o 
  -2 -10   2      196.52      205.44      6.60 o 
  -1 -10   2      149.36      141.28      4.83 o 
   0 -10   2        1.08       -2.00      2.00 o 
   1 -10   2      917.45      973.91     10.94 o 
   2 -10   2      608.67      586.41      6.27 o 
   3 -10   2        0.22        1.32      8.45 o 
   4 -10   2      239.62      221.01     20.60 o 
   5 -10   2      204.47      213.91      4.65 o 
   6 -10   2        1.67       -1.20      3.00 o 
   7 -10   2       72.54       74.20      6.60 o 
  -6  -9   2       76.57       73.99     11.43 o 
  -5  -9   2       85.47       91.39      7.70 o 
  -4  -9   2       48.40       56.01      5.45 o 
  -3  -9   2      496.92      449.49      9.13 o 
  -2  -9   2      342.43      313.08      6.62 o 
  -1  -9   2      116.33      117.68      3.76 o 
   0  -9   2      440.24      461.05      4.81 o 
   1  -9   2      921.19      898.09     10.07 o 
   2  -9   2      133.22      144.83      4.09 o 
   3  -9   2      220.06      187.74     17.16 o 
   5  -9   2        3.34        3.97      1.77 o 
   6  -9   2      117.50      122.77      5.57 o 
   7  -9   2       71.00       77.52      5.79 o 
  -7  -8   2        2.11       -5.26      5.34 o 
  -6  -8   2       53.44       49.95      6.78 o 
  -5  -8   2      129.86      102.93      6.68 o 
  -4  -8   2       27.59       26.80      4.35 o 
  -3  -8   2      527.92      502.53      9.99 o 
  -2  -8   2      133.17      134.19      4.25 o 
  -1  -8   2       90.23       87.08      2.90 o 
   0  -8   2      706.90      659.87      5.67 o 
   1  -8   2      577.07      565.60      5.36 o 
   2  -8   2       14.66       27.73      8.71 o 
   3  -8   2      345.81      346.96     19.54 o 
   4  -8   2      130.52      121.03      3.46 o 
   5  -8   2       11.28       13.98      2.33 o 
   6  -8   2      262.41      256.26      6.85 o 
   7  -8   2      123.85      123.67      6.92 o 
   8  -8   2        5.99        3.86      5.37 o 
  -7  -7   2        6.28        5.76      5.80 o 
  -6  -7   2       75.83       82.65      7.37 o 
  -5  -7   2      174.42      168.17     11.81 o 
  -4  -7   2       64.88       67.07      5.11 o 
  -3  -7   2      792.68      836.81     10.92 o 
  -2  -7   2      722.67      699.21      7.65 o 
  -1  -7   2      408.37      422.78      4.84 o 
   0  -7   2     1514.66     1415.70      9.53 o 
   1  -7   2      290.97      282.21      3.63 o 
   2  -7   2     1858.87     2012.06     50.96 o 
   3  -7   2     2323.97     2322.05     58.35 o 
   4  -7   2        2.25        0.54      1.54 o 
   5  -7   2        2.07        6.60      2.51 o 
   6  -7   2      249.22      235.25      6.84 o 
   7  -7   2       55.88       42.08      5.31 o 
   8  -7   2        7.45       13.03      5.01 o 
  -7  -6   2       74.95       80.34      7.73 o 
  -6  -6   2      221.92      194.55     11.44 o 
  -5  -6   2       63.98       72.13      5.06 o 
  -4  -6   2      188.47      196.82      6.66 o 
  -3  -6   2     1218.35     1170.14     13.20 o 
  -2  -6   2      129.18      175.51      3.71 o 
  -1  -6   2     1730.61     1726.37     11.73 o 
   0  -6   2      104.58       70.38      1.72 o 
   1  -6   2       92.55       88.90      3.95 o 
   2  -6   2     3585.58     3611.41     79.21 o 
   3  -6   2      317.22      302.54      4.82 o 
   4  -6   2      144.01      127.44      3.31 o 
   5  -6   2        7.61        2.08      2.55 o 
   6  -6   2      165.45      168.86      6.98 o 
   7  -6   2        2.15        0.90      6.29 o 
   8  -6   2       24.30       23.87      5.67 o 
  -8  -5   2       25.96       25.27      7.19 o 
  -7  -5   2       68.01       66.58      7.85 o 
  -6  -5   2      159.27      144.62      8.23 o 
  -5  -5   2       14.58        8.60      3.35 o 
  -4  -5   2      229.07      217.02      6.59 o 
  -3  -5   2      609.16      597.49      6.68 o 
  -2  -5   2      249.37      265.37      4.10 o 
  -1  -5   2      885.55      838.39      6.35 o 
   0  -5   2      406.11      513.93      3.80 o 
   1  -5   2       13.43       18.36      3.89 o 
   2  -5   2     1515.84     1394.97     35.91 o 
   3  -5   2       51.24       60.73      1.86 o 
   4  -5   2       42.98       50.38      2.03 o 
   5  -5   2       40.31       34.34      3.43 o 
   6  -5   2       94.59       90.64      7.61 o 
   7  -5   2        7.65       12.77      3.37 o 
   8  -5   2       74.83       76.32      7.13 o 
  -8  -4   2       81.36       92.30      8.22 o 
  -7  -4   2      107.44      102.17      7.92 o 
  -6  -4   2       36.40       40.04      5.35 o 
  -5  -4   2      118.44      120.64      4.94 o 
  -4  -4   2      344.78      347.58      5.80 o 
  -3  -4   2       39.42       50.42      2.47 o 
  -2  -4   2     1378.50     1495.85      9.85 o 
  -1  -4   2     3212.43     2882.49     17.34 o 
   0  -4   2      866.40      902.72      5.65 o 
   1  -4   2      143.09       92.15      7.66 o 
   2  -4   2      457.69      462.55      5.54 o 
   3  -4   2      296.11      297.63      3.61 o 
   4  -4   2        3.28        2.88      0.70 o 
   5  -4   2      458.34      448.52      8.70 o 
   6  -4   2        0.83        0.40      3.05 o 
   7  -4   2       65.64       62.54      5.39 o 
   8  -4   2       74.61       73.74      6.58 o 
  -8  -3   2       73.34       69.72      7.36 o 
  -7  -3   2       78.92       85.02      5.64 o 
  -6  -3   2       82.23       87.57      4.99 o 
  -5  -3   2     1423.81     1435.44     14.03 o 
  -4  -3   2      617.21      623.99      7.10 o 
  -3  -3   2      514.30      539.17      6.16 o 
  -2  -3   2     5747.70     5614.48     30.37 o 
  -1  -3   2       22.79       11.50      1.11 o 
   0  -3   2       23.46       26.74      0.84 o 
   1  -3   2       43.26       43.33      2.05 o 
   2  -3   2      229.86      185.24      2.25 o 
   3  -3   2       22.72       30.59      1.30 o 
   4  -3   2      407.37      374.24      5.13 o 
   5  -3   2     1039.89     1048.33     10.71 o 
   6  -3   2       88.06       74.29      4.58 o 
   7  -3   2      174.43      186.61     10.84 o 
   8  -3   2       50.83       55.66      6.58 o 
  -8  -2   2       94.55       85.94      5.93 o 
  -7  -2   2       26.30       32.68      4.02 o 
  -6  -2   2       29.45       34.56      3.52 o 
  -5  -2   2      150.96      152.21      4.56 o 
  -4  -2   2       11.65        8.15      1.66 o 
  -3  -2   2      455.26      477.35      5.15 o 
  -2  -2   2     4335.63     4488.17     23.71 o 
  -1  -2   2        1.18        1.64      0.89 o 
   0  -2   2      117.15      124.45      1.27 o 
   1  -2   2      791.74      946.06      5.95 o 
   2  -2   2      116.47      101.81      1.78 o 
   3  -2   2       62.87       78.99      1.97 o 
   4  -2   2     1425.42     1482.61     11.14 o 
   5  -2   2     1056.43     1032.79     10.97 o 
   6  -2   2      221.95      217.93      7.07 o 
   7  -2   2      239.81      260.90      8.37 o 
   8  -2   2       13.08       12.66      5.17 o 
  -8  -1   2      119.90      120.31      6.06 o 
  -7  -1   2        1.35        3.09      3.13 o 
  -6  -1   2      216.63      241.12      6.06 o 
  -5  -1   2       98.74      101.58      3.73 o 
  -4  -1   2      170.35      151.20      3.59 o 
  -3  -1   2      863.53      789.02      6.30 o 
  -2  -1   2     3454.79     3615.25     18.23 o 
  -1  -1   2      793.58      751.74      4.24 o 
   0  -1   2     6734.95     7263.10     31.56 o 
   2  -1   2      818.37      852.58      5.66 o 
   3  -1   2     1108.96     1056.71      7.85 o 
   4  -1   2     2862.47     2901.19     21.45 o 
   5  -1   2      177.91      194.86      5.91 o 
   6  -1   2      185.71      206.96      7.44 o 
   7  -1   2      106.79      113.11      7.11 o 
   8  -1   2        2.93        3.07      6.14 o 
  -9   0   2       60.02       77.12     12.81 o 
  -8   0   2       48.96       41.03      6.63 o 
  -7   0   2       96.75      100.26      4.45 o 
  -6   0   2      219.73      224.22      5.33 o 
  -5   0   2      243.84      244.24      4.51 o 
  -4   0   2       37.96       39.97      2.18 o 
  -3   0   2     2634.30     2920.22     16.91 o 
  -2   0   2      882.76      744.72      4.63 o 
   0   0   2     2241.05     2334.60     18.16 o 
   1   0   2        5.46        7.56      1.38 o 
   2   0   2      167.15      187.54      2.58 o 
   3   0   2     3270.87     3339.00     19.59 o 
   4   0   2     1359.47     1350.35     10.25 o 
   5   0   2      237.60      254.10      4.73 o 
   6   0   2      311.80      334.01      7.74 o 
   7   0   2       29.20       32.00      5.15 o 
   8   0   2       32.51       13.05      5.86 o 
  -9   1   2       55.25       60.16      9.11 o 
  -8   1   2       14.87        4.44      5.10 o 
  -7   1   2      171.00      167.00      6.70 o 
  -6   1   2      152.40      144.92      4.80 o 
  -5   1   2      406.97      439.29      5.22 o 
  -4   1   2      152.16      197.79      3.50 o 
  -3   1   2      676.50      606.28      4.85 o 
  -2   1   2     1147.31     1234.49      6.81 o 
  -1   1   2     1086.28     1403.37      6.79 o 
   0   1   2     4019.62     3964.65     20.15 o 
   1   1   2      117.68      127.58      1.87 o 
   2   1   2        6.46        2.06      0.99 o 
   3   1   2     1637.75     1658.04     12.09 o 
   4   1   2      222.64      234.10      4.19 o 
   5   1   2      184.55      194.43      5.00 o 
   6   1   2      522.42      516.63      8.06 o 
   7   1   2       42.27       41.51      4.38 o 
   8   1   2       45.34       49.09      9.02 o 
  -9   2   2       26.00       23.91      7.19 o 
  -8   2   2       11.23        4.93      4.39 o 
  -7   2   2      175.33      168.43      7.11 o 
  -6   2   2      456.35      478.64      8.06 o 
  -5   2   2       71.56       80.28      3.09 o 
  -4   2   2       89.19       67.45      1.95 o 
  -3   2   2     2306.66     2177.24     12.77 o 
  -2   2   2     1081.39     1158.07      6.73 o 
   0   2   2        5.89        9.70      1.05 o 
   1   2   2      895.04      971.12      6.37 o 
   2   2   2     1824.20     1760.91     11.84 o 
   3   2   2     1747.74     1828.62     13.40 o 
   4   2   2       77.54       76.62      3.10 o 
   5   2   2       67.43       59.14      3.51 o 
   6   2   2      185.44      198.74      8.46 o 
   7   2   2        1.73        6.10      3.36 o 
   8   2   2       40.72       58.24      9.06 o 
  -9   3   2       11.20        8.08      7.82 o 
  -8   3   2       82.63       75.15      7.03 o 
  -7   3   2      261.83      278.00     11.82 o 
  -6   3   2      352.85      349.24      6.78 o 
  -5   3   2      391.81      390.37      5.67 o 
  -4   3   2     1028.99      969.88      7.77 o 
  -3   3   2      737.58      763.19      5.82 o 
  -2   3   2     1012.58      915.44      5.62 o 
  -1   3   2    16780.88    17552.20     86.36 o 
   0   3   2     1525.15     1652.40      9.45 o 
   1   3   2     1503.34     1380.76      9.52 o 
   2   3   2       20.56       45.62      1.98 o 
   3   3   2       72.05       72.05      2.94 o 
   4   3   2      190.34      193.23      4.57 o 
   5   3   2      210.72      197.43      5.84 o 
   6   3   2       87.73       87.85      5.05 o 
   7   3   2       54.46       56.41      5.16 o 
   8   3   2       27.55       29.68      8.21 o 
  -9   4   2        1.90       -1.60      5.41 o 
  -8   4   2       58.42       65.93      7.44 o 
  -7   4   2       76.03       88.03      5.45 o 
  -6   4   2        7.91        6.08      2.75 o 
  -5   4   2      933.25      931.78      9.60 o 
  -4   4   2      315.25      284.08      3.69 o 
  -3   4   2        5.92        3.20      1.05 o 
  -2   4   2     1549.34     1428.67      8.89 o 
  -1   4   2     2043.02     2196.52     12.04 o 
   0   4   2       76.03       76.69      1.96 o 
   1   4   2       67.26       77.93      2.24 o 
   2   4   2       67.61       49.32      2.24 o 
   3   4   2      197.67      214.43      4.28 o 
   4   4   2       89.36       90.04      3.79 o 
   5   4   2      321.87      315.97      8.29 o 
   6   4   2        8.20        7.52      3.85 o 
   7   4   2      115.70      123.97      8.56 o 
  -9   5   2        5.12        0.51      4.08 o 
  -8   5   2      107.43      115.54      6.25 o 
  -7   5   2       64.04       64.82      4.73 o 
  -6   5   2      113.45      113.30      4.37 o 
  -5   5   2     1130.34     1124.40     10.00 o 
  -4   5   2      358.89      351.40      4.51 o 
  -3   5   2      112.59       86.01      2.11 o 
  -2   5   2     4310.54     4671.73     26.86 o 
  -1   5   2     3136.48     3091.24     17.80 o 
   0   5   2       41.57       43.02      1.77 o 
   1   5   2     1070.76     1092.99      8.88 o 
   2   5   2      854.69      859.74      8.11 o 
   3   5   2      117.37      119.67      3.87 o 
   4   5   2      287.72      300.01      6.68 o 
   5   5   2      367.42      390.46     11.09 o 
   6   5   2       18.59       12.26      5.27 o 
   7   5   2      102.96       92.01      8.21 o 
  -8   6   2       73.74       68.72      5.04 o 
  -7   6   2       16.86       17.21      3.54 o 
  -6   6   2      533.67      523.87      7.91 o 
  -5   6   2      857.60      887.20      9.51 o 
  -4   6   2        0.72       -0.59      1.23 o 
  -3   6   2      516.74      544.02      4.88 o 
  -2   6   2      431.39      379.52      4.06 o 
  -1   6   2      970.85     1061.97      8.15 o 
   0   6   2      174.74      157.41      3.18 o 
   1   6   2     1153.13     1058.58      9.34 o 
   2   6   2      233.61      255.30      4.77 o 
   3   6   2      397.10      391.43      7.59 o 
   4   6   2      363.89      374.63     13.74 o 
   5   6   2      188.25      185.68      9.11 o 
   6   6   2       83.13       87.97      7.93 o 
   7   6   2      105.91       97.00      8.51 o 
  -8   7   2       39.83       31.90      5.16 o 
  -7   7   2        0.08       -3.86      4.08 o 
  -6   7   2       31.72       35.62      2.87 o 
  -5   7   2        2.44        3.39      1.84 o 
  -4   7   2       25.50       24.16      1.84 o 
  -3   7   2       23.35       23.51      1.60 o 
  -2   7   2      243.20      233.29      3.18 o 
  -1   7   2       10.39       11.71      1.79 o 
   0   7   2       24.75       22.94      2.00 o 
   1   7   2      831.52      861.64      8.27 o 
   2   7   2      238.79      235.10      6.04 o 
   3   7   2      193.41      182.93      7.17 o 
   4   7   2      434.53      400.37     10.05 o 
   5   7   2       58.98       40.83      6.98 o 
   6   7   2       72.56       64.79      7.31 o 
  -8   8   2       31.07       21.13      4.75 o 
  -7   8   2       71.54       70.99      5.50 o 
  -6   8   2      110.07      120.00      5.27 o 
  -5   8   2        0.65       -1.90      2.10 o 
  -4   8   2        7.05        3.66      1.95 o 
  -3   8   2      375.11      376.50      4.69 o 
  -2   8   2      157.42      166.50      2.96 o 
  -1   8   2       66.88       73.41      2.85 o 
   0   8   2     2527.32     2544.82     20.67 o 
   1   8   2     1330.92     1298.79     11.74 o 
   2   8   2       39.37       43.14      4.85 o 
   3   8   2      246.43      232.38      7.98 o 
   4   8   2       71.14       83.53      6.20 o 
   5   8   2       22.30       16.31      5.48 o 
   6   8   2       58.02       66.04      7.74 o 
  -8   9   2        0.56       -3.79      3.79 o 
  -7   9   2       79.02       81.03      5.11 o 
  -6   9   2      139.34      139.84      5.11 o 
  -5   9   2       28.57       37.81      2.88 o 
  -4   9   2      254.83      266.95      5.22 o 
  -3   9   2      261.33      292.49      5.35 o 
  -2   9   2       12.83       12.12      1.84 o 
  -1   9   2       27.26       27.66      2.32 o 
   0   9   2       25.35       30.94      2.62 o 
   1   9   2       90.26       91.90      4.06 o 
   2   9   2      148.39      158.62      6.33 o 
   3   9   2      194.00      198.33      7.52 o 
   4   9   2        0.84        4.03      4.27 o 
   5   9   2       84.34       95.32      8.05 o 
   6   9   2       46.39       53.38      7.55 o 
  -7  10   2       31.73       33.51      4.05 o 
  -6  10   2       90.45      101.73      4.46 o 
  -5  10   2        8.96        6.12      2.56 o 
  -4  10   2      287.40      297.85      6.69 o 
  -3  10   2      134.73      141.51      4.98 o 
  -2  10   2       12.60       14.73      2.66 o 
  -1  10   2      410.08      430.27      7.41 o 
   0  10   2      135.12      153.18      5.06 o 
   1  10   2      105.59      104.83      4.82 o 
   2  10   2       58.38       62.63      4.86 o 
   3  10   2       46.39       44.49      4.88 o 
   4  10   2       33.72       14.62      7.86 o 
   5  10   2       76.99       67.62      7.40 o 
  -7  11   2       17.39       17.97      4.11 o 
  -6  11   2      149.94      145.76      7.40 o 
  -5  11   2       41.81       46.29      3.36 o 
  -4  11   2      596.47      572.82      8.60 o 
  -3  11   2       28.60       34.76      3.24 o 
  -2  11   2      113.58      107.17      5.10 o 
  -1  11   2      751.34      767.72     10.56 o 
   0  11   2       15.93       14.06      3.52 o 
   1  11   2      189.42      219.07      7.70 o 
   2  11   2      228.65      239.26      8.47 o 
   3  11   2        9.59       17.16      4.79 o 
   4  11   2       44.37       41.40      6.40 o 
  -6  12   2       15.70       10.24      4.17 o 
  -5  12   2      171.44      167.65      5.99 o 
  -4  12   2      276.68      254.87      6.25 o 
  -3  12   2       22.99       22.08      3.52 o 
  -2  12   2      266.15      294.36     11.40 o 
  -1  12   2      170.50      200.89      7.29 o 
   0  12   2       31.80       35.25      4.74 o 
   1  12   2       70.63       82.03      6.32 o 
   2  12   2       48.62       49.64      5.44 o 
   3  12   2        9.28        7.51      4.73 o 
   4  12   2       63.28       61.75      7.58 o 
  -6  13   2        4.46        6.37      5.14 o 
  -5  13   2       57.53       48.43      4.97 o 
  -4  13   2        7.88        4.75      3.60 o 
  -3  13   2       12.72       22.30      4.74 o 
  -2  13   2       95.18      101.57      8.34 o 
  -1  13   2       46.95       58.13      5.50 o 
   0  13   2        0.22        0.79      3.83 o 
   1  13   2       70.23       59.27      6.07 o 
   2  13   2       87.88       75.52      7.34 o 
   3  13   2       14.18       16.13      5.82 o 
  -5  14   2       57.14       49.56      6.95 o 
  -4  14   2        0.24       -4.73      4.73 o 
  -3  14   2       29.69       30.66      4.72 o 
  -2  14   2      147.33      159.33      7.63 o 
  -1  14   2        2.88       10.58      5.30 o 
   0  14   2       24.67       18.82      6.00 o 
   1  14   2       83.36       87.39      6.99 o 
   2  14   2       56.87       49.86      6.55 o 
  -3  15   2        3.65        2.31      4.74 o 
  -2  15   2        0.79       -0.51      5.53 o 
  -1  15   2       51.00       47.27      8.46 o 
   0  15   2       17.11       24.47      6.64 o 
  -1 -15   3        8.87        5.42      5.72 o 
   0 -15   3       19.00       13.38      4.86 o 
   1 -15   3        5.26        9.08      5.58 o 
   2 -15   3       15.96       19.50      6.23 o 
   3 -15   3       75.77       72.10      5.00 o 
  -2 -14   3       16.37       13.72      6.10 o 
  -1 -14   3      102.75      112.47      8.41 o 
   0 -14   3       52.08       49.54      5.42 o 
   1 -14   3        3.44       -0.72      4.04 o 
   2 -14   3        9.91       10.61      3.84 o 
   3 -14   3       73.09       74.75      4.00 o 
   4 -14   3       34.36        2.11     12.41 o 
  -4 -13   3       55.96       52.71      7.45 o 
  -3 -13   3       47.15       41.83      8.01 o 
  -2 -13   3        4.13       -0.72      4.13 o 
  -1 -13   3       46.25       45.35      6.66 o 
   0 -13   3      105.40      119.68      6.42 o 
   1 -13   3        3.27        0.79      3.13 o 
   2 -13   3      198.22      180.97      5.93 o 
   3 -13   3       53.25       51.31      5.37 o 
   4 -13   3        0.05        4.49     11.35 o 
  -4 -12   3      105.79      110.60      8.08 o 
  -3 -12   3       91.49      112.58      9.38 o 
  -2 -12   3        6.46        8.71      4.17 o 
  -1 -12   3      132.15      147.39      5.86 o 
   0 -12   3      226.78      239.80      6.75 o 
   1 -12   3       59.66       63.34      3.56 o 
   2 -12   3      215.99      212.59      5.22 o 
   3 -12   3       15.51       13.47     10.30 o 
   4 -12   3       70.53       73.67     15.58 o 
   6 -12   3        8.44        7.65      3.37 o 
  -5 -11   3       78.08       87.38      7.72 o 
  -4 -11   3      114.20       93.64      6.72 o 
  -3 -11   3       35.98       18.51      4.23 o 
  -2 -11   3       86.80       85.41      5.99 o 
  -1 -11   3      267.40      261.80      6.95 o 
   0 -11   3        0.38        1.79      2.59 o 
   1 -11   3      552.49      541.33      7.16 o 
   2 -11   3      550.60      548.17      6.73 o 
   3 -11   3       15.19       22.71     10.03 o 
   4 -11   3      193.90      188.00     20.07 o 
   5 -11   3       94.65       86.62      5.11 o 
   6 -11   3        0.90        5.79      3.39 o 
  -6 -10   3       16.81       21.45      6.79 o 
  -5 -10   3       70.31       62.07      6.70 o 
  -4 -10   3       47.39       52.43      5.47 o 
  -3 -10   3       39.69       25.68      4.24 o 
  -2 -10   3      288.67      265.52      7.01 o 
  -1 -10   3       34.79       32.58      2.73 o 
   0 -10   3       14.52        7.89      2.29 o 
   1 -10   3      743.89      774.43      8.31 o 
   2 -10   3      200.24      194.10     10.52 o 
   3 -10   3       47.17       33.01     10.56 o 
   5 -10   3       11.57       11.95      2.30 o 
   6 -10   3        4.25        7.93      3.74 o 
   7 -10   3        4.85        5.90      4.51 o 
  -6  -9   3       37.93       42.67      6.63 o 
  -5  -9   3       84.18       84.12      6.39 o 
  -4  -9   3       36.07       42.91      5.06 o 
  -3  -9   3      183.57      175.78      6.57 o 
  -2  -9   3      570.09      590.16      9.21 o 
  -1  -9   3      211.81      217.81      4.37 o 
   0  -9   3      466.85      491.06      5.87 o 
   1  -9   3     1137.59     1117.53      9.59 o 
   2  -9   3       69.28       52.55     10.56 o 
   3  -9   3        4.17       -0.26      8.19 o 
   5  -9   3        0.77       -0.06      2.07 o 
   6  -9   3       41.65       42.02      6.15 o 
   7  -9   3       98.03       84.13      6.96 o 
  -7  -8   3        4.53       -5.36      5.36 o 
  -6  -8   3       52.25       41.71      6.24 o 
  -5  -8   3      119.22      112.48      6.83 o 
  -4  -8   3       29.88       28.43      4.41 o 
  -3  -8   3      406.20      407.70      9.36 o 
  -2  -8   3      115.22      116.22      3.83 o 
  -1  -8   3       14.52       15.83      1.72 o 
   0  -8   3     1671.71     1641.43     12.13 o 
   1  -8   3      213.40      196.39      2.85 o 
   2  -8   3      114.28      104.30     12.67 o 
   3  -8   3      342.32      365.71     20.60 o 
   4  -8   3      124.08      110.96      5.32 o 
   5  -8   3        3.09        9.08      2.43 o 
   6  -8   3       34.05       29.37      3.55 o 
   7  -8   3      203.75      207.97     11.13 o 
  -7  -7   3       11.44       11.90      5.82 o 
  -6  -7   3      187.08      192.26      9.65 o 
  -5  -7   3      145.37      142.82      8.58 o 
  -4  -7   3      481.48      449.21      9.95 o 
  -3  -7   3       33.52       37.75      3.23 o 
  -2  -7   3       97.59      101.51      3.39 o 
  -1  -7   3       14.60       29.15      1.82 o 
   0  -7   3      446.46      443.39      4.33 o 
   1  -7   3       11.94       10.56      1.68 o 
   2  -7   3       95.82       76.84     10.30 o 
   3  -7   3      742.01      749.90     27.99 o 
   4  -7   3      339.54      306.87      7.85 o 
   5  -7   3        0.23        0.42      2.42 o 
   6  -7   3      132.90      126.19      5.57 o 
   7  -7   3      161.49      168.90      8.08 o 
   8  -7   3        0.26        1.96      4.65 o 
  -7  -6   3       20.35       22.15      6.07 o 
  -6  -6   3      243.00      255.09     13.68 o 
  -5  -6   3       87.91      108.18      5.92 o 
  -4  -6   3     1078.43     1101.36     13.11 o 
  -3  -6   3      115.67      114.60      3.65 o 
  -2  -6   3      352.34      352.15      6.08 o 
  -1  -6   3      245.61      304.83      3.68 o 
   0  -6   3       73.35       55.26      1.49 o 
   1  -6   3      139.96      138.16      3.02 o 
   2  -6   3       32.58       33.27      7.66 o 
   3  -6   3     1285.70     1229.67     13.82 o 
   4  -6   3      177.97      177.10      5.51 o 
   5  -6   3       68.11       63.81      3.91 o 
   6  -6   3      363.56      367.55     15.44 o 
   7  -6   3       28.73       17.68      4.83 o 
   8  -6   3       61.04       73.32      7.06 o 
  -8  -5   3       17.80       23.34      7.44 o 
  -7  -5   3       62.57       72.38      7.07 o 
  -6  -5   3      168.19      175.37     10.43 o 
  -5  -5   3        8.01       12.16      3.49 o 
  -4  -5   3      694.29      690.93      9.24 o 
  -3  -5   3      392.04      347.08      5.20 o 
  -2  -5   3      197.99      211.35      3.59 o 
  -1  -5   3     1216.03     1241.90      8.47 o 
   0  -5   3      184.58      157.29      2.52 o 
   1  -5   3      186.85      175.01      4.32 o 
   2  -5   3     2198.03     2001.76     47.53 o 
   3  -5   3      809.69      828.83      7.35 o 
   4  -5   3       10.18        9.17      1.82 o 
   5  -5   3       92.81       90.29      4.58 o 
   6  -5   3      268.44      278.28      9.05 o 
   7  -5   3        3.50        1.24      5.26 o 
   8  -5   3      109.08       92.64      7.71 o 
  -8  -4   3       59.74       59.51      7.35 o 
  -7  -4   3       97.77       89.64      7.38 o 
  -6  -4   3        9.52       11.09      4.61 o 
  -5  -4   3      665.39      662.85     10.71 o 
  -4  -4   3      525.08      477.18      7.30 o 
  -3  -4   3       27.27       31.91      2.04 o 
  -2  -4   3        1.43        3.16      1.34 o 
  -1  -4   3      657.55      550.65      4.61 o 
   0  -4   3      535.18      541.45      3.85 o 
   1  -4   3       20.79        9.50      1.05 o 
   2  -4   3     5004.45     5325.53     53.26 o 
   3  -4   3      110.07      104.21      2.57 o 
   4  -4   3      720.73      712.35      6.78 o 
   5  -4   3        6.70        1.71      2.47 o 
   6  -4   3        9.14       14.97      4.03 o 
   7  -4   3       29.98       23.19      4.37 o 
   8  -4   3      106.01       82.60      8.84 o 
  -8  -3   3       71.01       81.18      7.75 o 
  -7  -3   3      132.52      145.80      8.50 o 
  -6  -3   3       26.23       22.35      3.93 o 
  -5  -3   3      592.46      599.50      8.42 o 
  -4  -3   3     1021.98      976.10      8.87 o 
  -3  -3   3      316.05      262.85      4.09 o 
  -2  -3   3     2074.65     1984.23     12.56 o 
  -1  -3   3     5907.64     6013.65     30.56 o 
   0  -3   3     2288.12     2309.95     12.98 o 
   1  -3   3      112.17       95.61      1.71 o 
   2  -3   3     6215.87     6456.21     40.93 o 
   3  -3   3       88.94      110.79      2.71 o 
   4  -3   3     2527.50     2402.00     16.95 o 
   5  -3   3       25.30       31.99      2.84 o 
   6  -3   3       50.35       53.68      4.31 o 
   7  -3   3       52.49       48.31      5.19 o 
   8  -3   3       82.87       90.45      7.51 o 
  -8  -2   3      124.32      116.99      6.41 o 
  -7  -2   3      195.92      191.29     10.47 o 
  -6  -2   3        0.52       -2.27      2.85 o 
  -5  -2   3      356.38      365.59      6.18 o 
  -4  -2   3       52.06       43.70      2.53 o 
  -3  -2   3      521.65      554.36      5.85 o 
  -2  -2   3     8141.87     8044.76     41.08 o 
  -1  -2   3     1970.60     2039.17     10.59 o 
   0  -2   3     9057.47     9622.78     43.62 o 
   1  -2   3    12661.50    13244.59     72.59 o 
   2  -2   3     1625.08     1624.44     10.06 o 
   3  -2   3     1098.88     1122.25      8.41 o 
   4  -2   3     1495.46     1463.43     12.33 o 
   5  -2   3        1.75        1.18      2.26 o 
   6  -2   3       90.29       85.83      5.14 o 
   7  -2   3       61.81       74.45      6.85 o 
   8  -2   3       44.48       37.23      6.06 o 
  -9  -1   3       25.76       19.81      8.49 o 
  -8  -1   3       64.70       63.16      5.01 o 
  -7  -1   3       56.20       53.88      4.24 o 
  -6  -1   3       76.11       76.09      5.18 o 
  -5  -1   3      262.02      252.37      6.40 o 
  -4  -1   3      139.35      124.63      3.18 o 
  -3  -1   3     2501.55     2491.62     15.57 o 
  -2  -1   3     1376.81     1480.07      8.27 o 
  -1  -1   3        4.41       -0.64      0.64 o 
   0  -1   3      158.72      151.84      1.85 o 
   1  -1   3     4149.65     4197.31     22.10 o 
   2  -1   3       22.15       41.13      1.54 o 
   3  -1   3      789.48      756.15      6.38 o 
   4  -1   3      866.35      879.48      8.47 o 
   5  -1   3        2.77        2.94      2.34 o 
   6  -1   3       65.58       64.85      4.50 o 
   7  -1   3       57.01       66.25      5.98 o 
   8  -1   3        5.10        2.60      8.47 o 
  -9   0   3       61.47       51.97     10.97 o 
  -8   0   3       55.62       62.91      5.24 o 
  -7   0   3       12.43        7.37      2.95 o 
  -6   0   3      135.14      140.81      4.58 o 
  -5   0   3      418.54      412.08      6.98 o 
  -4   0   3      100.22      108.83      2.83 o 
  -3   0   3     4333.16     4495.33     24.99 o 
  -2   0   3     4392.78     4138.04     20.05 o 
   0   0   3     1766.72     1812.40      9.91 o 
   1   0   3       66.29       65.27      1.53 o 
   2   0   3       57.88       91.52      2.02 o 
   3   0   3      948.23      951.51      7.27 o 
   4   0   3      820.11      809.46      7.34 o 
   5   0   3        0.40        2.25      2.02 o 
   6   0   3      294.00      313.30      7.97 o 
   7   0   3      258.86      269.08     10.10 o 
   8   0   3        1.27        1.00      6.41 o 
  -9   1   3      105.01      102.26     10.30 o 
  -8   1   3       17.28        1.78      5.07 o 
  -7   1   3      326.35      330.40      7.52 o 
  -6   1   3      267.68      282.26      5.48 o 
  -5   1   3      374.61      397.63      5.37 o 
  -4   1   3      812.75      760.80      6.92 o 
  -3   1   3      520.94      467.30      4.27 o 
  -2   1   3      700.66      737.39      4.91 o 
  -1   1   3        5.39        5.88      0.77 o 
   0   1   3     2266.89     2093.53     10.77 o 
   1   1   3     2390.15     2573.72     14.51 o 
   2   1   3      606.84      636.76      5.43 o 
   3   1   3     1220.11     1137.98      8.95 o 
   4   1   3      330.27      357.39      5.07 o 
   5   1   3        2.11        1.33      2.26 o 
   6   1   3      108.38      116.96      4.57 o 
   7   1   3      133.78      128.80     10.37 o 
   8   1   3       18.77       19.41      7.02 o 
  -9   2   3      102.78      120.77     10.77 o 
  -8   2   3       19.07        8.56      4.59 o 
  -7   2   3      739.89      692.97     14.32 o 
  -6   2   3      216.88      243.78      7.68 o 
  -5   2   3        0.96        2.74      1.53 o 
  -4   2   3     1510.64     1633.65     11.18 o 
  -3   2   3       15.74       20.89      1.35 o 
  -2   2   3      390.85      413.67      3.47 o 
  -1   2   3      137.02      155.85      2.10 o 
   0   2   3      262.56      348.78      3.01 o 
   1   2   3        0.96       -0.92      0.92 o 
   2   2   3       33.39       50.95      2.12 o 
   3   2   3     1303.54     1324.77     10.71 o 
   4   2   3      132.91      140.10      4.11 o 
   5   2   3       44.26       50.33      3.52 o 
   6   2   3      123.76      134.46      5.50 o 
   7   2   3        0.85       -1.80      3.30 o 
   8   2   3       48.14       60.69     10.49 o 
  -9   3   3       74.35       66.45      7.70 o 
  -8   3   3       36.13       38.83      5.32 o 
  -7   3   3      404.44      415.07      9.58 o 
  -6   3   3      177.25      186.74      5.64 o 
  -5   3   3       39.95       38.91      2.34 o 
  -4   3   3     1213.52     1177.26      8.79 o 
  -3   3   3      217.55      207.36      2.73 o 
  -2   3   3        8.75       11.34      1.05 o 
  -1   3   3     1545.10     1430.11      8.21 o 
   0   3   3      683.24      691.08      5.04 o 
   1   3   3      101.50      101.02      2.44 o 
   2   3   3      211.69      170.77      3.60 o 
   3   3   3      405.28      402.10      5.74 o 
   4   3   3       47.07       43.13      2.83 o 
   5   3   3      231.25      218.33      6.14 o 
   6   3   3       82.97       78.20      4.99 o 
   7   3   3       42.41       37.46      4.70 o 
  -9   4   3       20.54       27.28      5.94 o 
  -8   4   3       91.10       92.30      6.66 o 
  -7   4   3      122.16      131.35      5.79 o 
  -6   4   3        1.55       -2.24      2.24 o 
  -5   4   3      559.32      568.32      6.46 o 
  -4   4   3      556.80      543.45      5.54 o 
  -3   4   3       49.77       45.44      1.80 o 
  -2   4   3     4134.99     4143.60     23.40 o 
  -1   4   3    10235.12    11225.52     60.08 o 
   0   4   3       34.39       22.65      1.43 o 
   1   4   3      805.44      762.39      6.66 o 
   2   4   3      862.50      798.83     11.75 o 
   3   4   3        1.11       -2.06      2.34 o 
   4   4   3      367.50      361.76      6.69 o 
   5   4   3      213.37      222.24      6.90 o 
   6   4   3        5.41        1.97      3.69 o 
   7   4   3       53.31       46.79      6.23 o 
  -9   5   3        1.46        5.46      4.04 o 
  -8   5   3       92.17      102.98      6.75 o 
  -7   5   3       38.48       37.04      4.25 o 
  -6   5   3       30.24       32.73      3.17 o 
  -5   5   3      450.15      451.19      6.00 o 
  -4   5   3        3.22        2.02      1.50 o 
  -3   5   3      270.71      299.19      3.43 o 
  -2   5   3        3.91        2.51      1.19 o 
  -1   5   3     6423.23     6667.46     36.72 o 
   0   5   3        6.61       10.73      1.45 o 
   1   5   3     1322.30     1382.33     11.90 o 
   2   5   3      312.03      272.23      5.03 o 
   3   5   3       31.60       28.38      2.80 o 
   4   5   3      546.49      544.48      8.81 o 
   5   5   3      115.44      119.38      7.64 o 
   6   5   3       14.43       18.80      5.55 o 
   7   5   3       41.65       28.90      6.51 o 
  -8   6   3       59.05       59.03      5.02 o 
  -7   6   3       41.86       33.02      4.01 o 
  -6   6   3        0.61       -2.53      2.65 o 
  -5   6   3      561.22      543.55      6.92 o 
  -4   6   3      679.96      648.06      6.05 o 
  -3   6   3       32.93       33.33      1.73 o 
  -2   6   3     1566.90     1520.14     10.11 o 
  -1   6   3     3951.68     4025.02     25.17 o 
   0   6   3      377.31      415.92      5.01 o 
   1   6   3     3703.14     3731.58     24.57 o 
   2   6   3      129.04      130.96      3.80 o 
   3   6   3      311.36      309.04      6.56 o 
   4   6   3      865.50      848.99     14.31 o 
   5   6   3      144.55      153.95      8.64 o 
   6   6   3       40.32       30.95      9.66 o 
   7   6   3       44.81       45.19      7.14 o 
  -8   7   3       73.09       69.44      6.13 o 
  -7   7   3        4.05       14.34      3.22 o 
  -6   7   3       69.52       76.18      4.57 o 
  -5   7   3       17.01       22.34      2.42 o 
  -4   7   3       40.67       46.72      2.30 o 
  -3   7   3      420.76      426.70      6.35 o 
  -2   7   3      605.71      565.31      5.48 o 
  -1   7   3       88.05       82.99      3.00 o 
   0   7   3     2407.80     2381.18     18.69 o 
   1   7   3     1278.27     1250.04     10.78 o 
   2   7   3       74.43       67.22      3.79 o 
   3   7   3      176.05      182.25      7.38 o 
   4   7   3      187.60      201.13      8.34 o 
   5   7   3       18.47       14.72      5.25 o 
   6   7   3       44.91       46.04      6.90 o 
  -8   8   3       24.79       20.53      4.89 o 
  -7   8   3       24.87       28.18      4.12 o 
  -6   8   3      319.80      340.89      7.76 o 
  -5   8   3      121.26      115.43      4.44 o 
  -4   8   3       11.90       15.30      1.87 o 
  -3   8   3      195.97      189.78      3.70 o 
  -2   8   3        1.54        0.83      1.56 o 
  -1   8   3        0.43        0.84      1.73 o 
   0   8   3      117.64      135.66      3.87 o 
   1   8   3      164.69      173.72      5.15 o 
   2   8   3        3.56        6.27      3.07 o 
   3   8   3       99.03       85.08      5.77 o 
   4   8   3       99.81       92.87      7.16 o 
   5   8   3        0.20        2.47      5.15 o 
   6   8   3       39.70       40.52      7.25 o 
  -8   9   3        6.19        6.31      4.18 o 
  -7   9   3      148.68      159.98      7.07 o 
  -6   9   3      166.79      161.30      6.03 o 
  -5   9   3       38.44       33.42      3.18 o 
  -4   9   3      170.65      160.18      4.65 o 
  -3   9   3      775.08      797.04      8.69 o 
  -2   9   3       43.77       42.88      3.12 o 
  -1   9   3      249.28      273.91      5.13 o 
   0   9   3      185.88      187.93      5.49 o 
   1   9   3      119.70      125.81      5.06 o 
   2   9   3       84.10       77.99      5.02 o 
   3   9   3      109.24      109.17      6.69 o 
   4   9   3        3.30        1.64      4.87 o 
   5   9   3       32.33       19.49      6.12 o 
  -7  10   3      292.16      296.19      8.06 o 
  -6  10   3       80.06       82.24      4.83 o 
  -5  10   3       58.35       56.29      3.68 o 
  -4  10   3      359.74      404.67      7.39 o 
  -3  10   3        4.65        8.50      2.48 o 
  -2  10   3      168.27      164.80      5.04 o 
  -1  10   3      406.80      423.92      7.26 o 
   0  10   3      153.14      155.36      5.39 o 
   1  10   3      110.12      123.79      6.10 o 
   2  10   3       57.10       63.77      4.99 o 
   3  10   3       34.99       48.62      5.04 o 
   4  10   3       14.14        5.25      4.72 o 
   5  10   3       10.17       19.70      6.78 o 
  -7  11   3      144.85      148.01      6.33 o 
  -6  11   3        4.13        4.10      3.37 o 
  -5  11   3      106.73      110.01      5.04 o 
  -4  11   3      165.83      155.14      5.55 o 
  -3  11   3        3.89        0.77      3.03 o 
  -2  11   3       17.99       17.62      2.78 o 
  -1  11   3       83.15       80.09      5.21 o 
   0  11   3       21.91       17.60      3.47 o 
   1  11   3        5.48        5.94      4.13 o 
   2  11   3       77.78       82.50      6.55 o 
   3  11   3       30.57       28.13      5.22 o 
   4  11   3       35.86       31.13      6.26 o 
  -6  12   3        4.57       -1.97      3.62 o 
  -5  12   3       66.03       49.53      4.09 o 
  -4  12   3      136.84      124.59      5.66 o 
  -3  12   3       29.09       28.85      4.32 o 
  -2  12   3      102.64      109.49      6.72 o 
  -1  12   3      495.88      494.43     10.19 o 
   0  12   3       33.48       35.02      4.89 o 
   1  12   3       74.05       78.72      6.48 o 
   2  12   3       75.71       72.80      6.18 o 
   3  12   3        0.28       -2.52      4.70 o 
  -6  13   3        7.08        6.96      4.95 o 
  -5  13   3       55.99       49.21      4.74 o 
  -4  13   3       29.12       20.96      4.69 o 
  -3  13   3       38.99       32.63      4.87 o 
  -2  13   3      150.95      156.51     10.57 o 
  -1  13   3       96.47      108.38      6.18 o 
   0  13   3       23.27       16.72      6.32 o 
   1  13   3      202.44      206.44      9.52 o 
   2  13   3       44.10       46.64      6.45 o 
  -5  14   3        7.52        9.57      4.71 o 
  -4  14   3       27.46       20.64      5.30 o 
  -3  14   3        0.93        0.61      4.72 o 
  -2  14   3        8.42       15.25      7.05 o 
  -1  14   3       31.68       31.54      6.42 o 
   0  14   3        2.98        4.25      4.50 o 
   1  14   3       96.61       89.59      7.13 o 
  -3  15   3       50.83       60.38      6.64 o 
  -2  15   3       22.68       36.89      6.42 o 
  -1  15   3        6.42        0.75      6.67 o 
  -1 -15   4        0.81        6.92      5.58 o 
   0 -15   4       49.04       55.51      7.09 o 
   1 -15   4       30.63       30.28      6.06 o 
   2 -15   4        0.93       -0.40      3.89 o 
   3 -15   4       77.83       74.72      5.53 o 
  -2 -14   4       26.00       24.91      8.31 o 
  -1 -14   4       35.87       34.04      6.86 o 
   0 -14   4       58.75       60.23      5.45 o 
   1 -14   4       12.75       23.08      4.48 o 
   2 -14   4       16.69       20.25      3.93 o 
   3 -14   4      123.33      116.29      5.98 o 
   4 -14   4       11.40       -0.26     12.15 o 
  -4 -13   4       88.40      106.68     19.01 o 
  -3 -13   4       88.89       86.92      7.03 o 
  -2 -13   4        4.82        2.76      5.95 o 
  -1 -13   4      160.54      168.83      7.89 o 
   0 -13   4      135.77      155.12      6.89 o 
   1 -13   4        5.60        3.09      2.89 o 
   2 -13   4        1.07       -1.31      2.60 o 
   3 -13   4       54.78       49.91     13.73 o 
   4 -13   4        0.10        1.85     11.62 o 
  -4 -12   4       99.16       82.80      7.36 o 
  -3 -12   4       67.10       57.27      6.02 o 
  -2 -12   4       33.60       29.12      4.73 o 
  -1 -12   4      241.71      243.88      8.46 o 
   0 -12   4        7.98        9.21      2.99 o 
   1 -12   4      142.04      137.66      4.17 o 
   2 -12   4        5.61        4.81      2.16 o 
   3 -12   4        1.85        6.87      9.51 o 
   6 -12   4       28.44       17.29      3.61 o 
  -5 -11   4       64.05       68.17      6.62 o 
  -4 -11   4       95.90      124.15      7.32 o 
  -3 -11   4       32.57       39.70      5.30 o 
  -2 -11   4       43.95       42.16      4.47 o 
  -1 -11   4      217.53      241.32      7.16 o 
   0 -11   4        1.94        0.38      2.32 o 
   1 -11   4      237.42      204.08      4.48 o 
   2 -11   4      126.05      135.24      5.69 o 
   3 -11   4       13.15       14.79      9.77 o 
   6 -11   4       56.69       49.49      4.22 o 
  -6 -10   4        9.17       10.83      9.22 o 
  -5 -10   4       88.80       88.44      7.38 o 
  -4 -10   4      106.98      125.73      7.01 o 
  -3 -10   4       30.46       37.89      4.61 o 
  -2 -10   4      586.79      596.91      9.25 o 
  -1 -10   4      130.08      119.73      4.35 o 
   0 -10   4       27.99       20.73      2.53 o 
   1 -10   4      416.67      420.37      6.95 o 
   2 -10   4      276.51      273.56     19.01 o 
   3 -10   4       29.37       24.82     10.30 o 
   5 -10   4      122.86      118.65      6.60 o 
   6 -10   4        0.70        0.86      4.15 o 
   7 -10   4       63.42       61.07      6.25 o 
  -6  -9   4       21.60       18.10      5.98 o 
  -5  -9   4       58.68       61.40      9.33 o 
  -4  -9   4      119.02      106.58      6.45 o 
  -3  -9   4       54.19       58.79      5.74 o 
  -2  -9   4      215.83      206.47      5.33 o 
  -1  -9   4        8.74       10.10      2.29 o 
   0  -9   4       83.87       90.65      3.50 o 
   1  -9   4      413.15      410.26      4.88 o 
   2  -9   4      224.81      213.35     16.37 o 
   3  -9   4        5.46        1.85      7.92 o 
   5  -9   4       54.51       63.14      3.78 o 
   6  -9   4       58.53       57.99      5.44 o 
   7  -9   4      226.21      235.55     12.51 o 
  -7  -8   4        0.77        2.72      5.75 o 
  -6  -8   4       30.72       40.71      7.90 o 
  -5  -8   4       55.98       69.37      5.83 o 
  -4  -8   4      155.74      137.91      6.74 o 
  -3  -8   4      151.27      158.27      5.54 o 
  -2  -8   4       96.21      119.29      3.63 o 
  -1  -8   4      238.19      241.48      3.85 o 
   0  -8   4      578.91      593.97      5.88 o 
   1  -8   4     1068.34     1034.96      8.06 o 
   2  -8   4      151.32      153.41     14.52 o 
   3  -8   4      342.19      360.16     20.60 o 
   4  -8   4     1049.17     1003.03     17.83 o 
   5  -8   4        0.38        0.97      2.33 o 
   6  -8   4      199.85      196.61      7.70 o 
   7  -8   4      185.37      171.75     17.39 o 
  -7  -7   4       37.74       38.58      6.78 o 
  -6  -7   4      126.28      137.55      8.53 o 
  -5  -7   4       88.93       76.98      5.91 o 
  -4  -7   4        0.31        1.85      3.15 o 
  -3  -7   4      266.16      268.38      5.94 o 
  -2  -7   4      612.07      618.05      6.55 o 
  -1  -7   4       96.57      111.31      2.61 o 
   0  -7   4     1309.27     1239.21      9.40 o 
   1  -7   4      674.83      688.77      7.46 o 
   2  -7   4       28.45       31.42      7.92 o 
   3  -7   4     1008.65     1028.47     23.76 o 
   4  -7   4      210.03      205.91      4.63 o 
   5  -7   4       84.81       79.83      4.13 o 
   6  -7   4      257.54      270.20      8.24 o 
   7  -7   4       60.71       60.51      9.68 o 
  -7  -6   4       47.41       47.95      6.79 o 
  -6  -6   4      106.19       98.29      7.48 o 
  -5  -6   4        9.16       12.60      3.58 o 
  -4  -6   4      349.96      321.41      7.01 o 
  -3  -6   4      141.73      127.26      3.79 o 
  -2  -6   4      362.24      358.79      4.94 o 
  -1  -6   4      258.38      236.56      3.17 o 
   0  -6   4      876.88      841.74      6.04 o 
   1  -6   4       16.68       16.88      1.47 o 
   2  -6   4      321.99      336.01      8.22 o 
   3  -6   4      725.48      692.30      6.83 o 
   4  -6   4        2.01        2.83      2.11 o 
   5  -6   4      191.07      188.10      5.89 o 
   6  -6   4      196.29      197.61     10.24 o 
   7  -6   4        9.69        0.79      4.50 o 
   8  -6   4       21.58       16.92      5.50 o 
  -8  -5   4        1.26       -5.12      5.51 o 
  -7  -5   4       99.87      121.43      8.43 o 
  -6  -5   4      126.72      128.93      9.60 o 
  -5  -5   4       63.25       57.99      6.43 o 
  -4  -5   4      714.63      706.01      8.95 o 
  -3  -5   4      402.06      376.66      5.16 o 
  -2  -5   4      100.44      106.07      2.70 o 
  -1  -5   4      638.45      605.95      5.12 o 
   0  -5   4     1544.75     1498.98      9.12 o 
   1  -5   4       48.94       67.91      2.80 o 
   2  -5   4     1157.08     1034.15     11.09 o 
   3  -5   4       96.26       97.43      2.74 o 
   4  -5   4        0.10        3.11      1.93 o 
   5  -5   4       98.49      102.93      4.93 o 
   6  -5   4       69.41       71.32      5.80 o 
   7  -5   4        0.03        0.66      4.38 o 
   8  -5   4       18.12       18.45      6.55 o 
  -8  -4   4       16.11       19.45      5.99 o 
  -7  -4   4       86.04       83.98      7.20 o 
  -6  -4   4      107.27      105.92      7.13 o 
  -5  -4   4      759.43      731.91     10.13 o 
  -4  -4   4     4571.99     4356.10     30.32 o 
  -3  -4   4      383.94      387.73      5.01 o 
  -2  -4   4     1617.30     1774.39     11.33 o 
  -1  -4   4     1392.61     1098.80      7.30 o 
   0  -4   4      131.66      157.19      2.02 o 
   1  -4   4     2044.02     1968.98     16.03 o 
   2  -4   4      720.99      663.86      6.08 o 
   3  -4   4       53.16       50.61      1.96 o 
   4  -4   4       19.92       28.59      2.76 o 
   5  -4   4      258.90      259.56      6.77 o 
   6  -4   4       26.67       36.71      4.76 o 
   7  -4   4        9.23        7.45      3.58 o 
   8  -4   4       44.19       34.47      9.24 o 
  -8  -3   4       81.67       77.76      7.72 o 
  -7  -3   4      154.30      132.91      8.17 o 
  -6  -3   4       58.18       57.00      4.83 o 
  -5  -3   4      135.88      121.62      5.35 o 
  -4  -3   4     1294.34     1226.68     14.23 o 
  -3  -3   4      228.87      210.22      4.09 o 
  -2  -3   4     3756.06     3886.52     20.51 o 
  -1  -3   4        4.26        2.67      0.99 o 
   0  -3   4      874.13      931.41      5.34 o 
   1  -3   4     3299.53     3374.89     25.54 o 
   2  -3   4       12.15        7.98      0.94 o 
   3  -3   4       34.79       52.72      2.02 o 
   4  -3   4       22.28       23.30      2.01 o 
   5  -3   4      238.85      263.85      6.58 o 
   6  -3   4       17.77        9.20      3.63 o 
   7  -3   4       42.15       36.53      7.23 o 
   8  -3   4       98.94      109.42      8.00 o 
  -8  -2   4       78.49       78.61      6.50 o 
  -7  -2   4      233.19      242.18      7.44 o 
  -6  -2   4        0.55       -3.61      3.61 o 
  -5  -2   4      423.22      437.54      7.10 o 
  -4  -2   4      360.21      368.49      4.92 o 
  -3  -2   4       40.25       49.55      2.16 o 
  -2  -2   4     2064.42     1979.16     11.36 o 
  -1  -2   4      190.10      174.21      2.24 o 
   0  -2   4      119.41      100.04      1.60 o 
   1  -2   4     6925.83     7490.45     37.41 o 
   2  -2   4     4774.99     4999.11     28.60 o 
   3  -2   4       24.04       27.48      1.81 o 
   4  -2   4      421.70      392.62      5.70 o 
   5  -2   4       97.73      105.77      4.25 o 
   6  -2   4        0.21        4.19      3.24 o 
   7  -2   4       40.26       50.15      6.15 o 
   8  -2   4       88.57       88.10      9.16 o 
  -9  -1   4       25.21       21.01      7.65 o 
  -8  -1   4       63.66       67.60      5.21 o 
  -7  -1   4       88.41       90.01      5.05 o 
  -6  -1   4       56.25       66.37      4.32 o 
  -5  -1   4      349.55      350.85      5.61 o 
  -4  -1   4       32.90       29.33      2.15 o 
  -3  -1   4     3142.66     3151.51     19.14 o 
  -2  -1   4     2091.23     2164.55     12.15 o 
  -1  -1   4       84.83       73.87      1.62 o 
   0  -1   4       53.85       69.07      1.46 o 
   1  -1   4      833.58      689.67      5.12 o 
   2  -1   4     1109.28     1210.77      8.54 o 
   3  -1   4       68.16       66.90      2.44 o 
   4  -1   4     2299.69     2350.12     17.52 o 
   5  -1   4       28.74       34.82      3.24 o 
   6  -1   4      300.82      332.00      8.85 o 
   7  -1   4      112.07      117.88     11.09 o 
   8  -1   4       39.77       41.49      7.85 o 
  -9   0   4       43.31       25.63      6.59 o 
  -8   0   4       56.84       67.19      5.31 o 
  -7   0   4        0.27        7.02      3.16 o 
  -6   0   4      132.05      144.17      5.44 o 
  -5   0   4       59.41       61.34      2.91 o 
  -4   0   4       43.35       57.99      2.30 o 
  -3   0   4      424.88      404.08      4.18 o 
  -2   0   4      169.30      230.38      2.67 o 
  -1   0   4      977.91     1155.40      6.62 o 
   0   0   4      229.65      283.25      2.97 o 
   1   0   4      558.29      507.57      4.35 o 
   2   0   4      440.74      466.91      4.28 o 
   3   0   4      412.01      418.30      4.58 o 
   4   0   4     2313.70     2238.66     15.50 o 
   5   0   4      124.33      132.38      5.14 o 
   6   0   4      347.11      368.93      9.60 o 
   7   0   4      153.27      143.24      9.44 o 
   8   0   4       10.19        5.44      6.56 o 
  -9   1   4       42.78       55.29      7.43 o 
  -8   1   4        1.73        3.84      4.87 o 
  -7   1   4      123.91      130.83      4.76 o 
  -6   1   4      110.36      115.26      4.13 o 
  -5   1   4      279.01      269.92      4.65 o 
  -4   1   4       18.77       14.28      1.41 o 
  -3   1   4     1047.79     1063.22      7.68 o 
  -2   1   4      414.54      398.63      3.40 o 
  -1   1   4     2684.21     2913.63     14.47 o 
   0   1   4      753.76      701.85      5.14 o 
   1   1   4      370.82      368.30      3.97 o 
   2   1   4       26.16       36.37      1.84 o 
   3   1   4     3447.59     3453.66     20.92 o 
   4   1   4     1275.80     1280.79     10.95 o 
   5   1   4      244.06      254.91      5.44 o 
   6   1   4      137.83      129.16      5.20 o 
   7   1   4       21.95        9.35      5.30 o 
  -9   2   4       53.32       54.27      8.99 o 
  -8   2   4       12.13        6.79      5.08 o 
  -7   2   4      347.73      345.36      7.96 o 
  -6   2   4      354.98      357.78      5.55 o 
  -5   2   4       99.31       87.77      2.90 o 
  -4   2   4     1131.96     1123.30      8.41 o 
  -3   2   4     2557.59     2652.06     14.72 o 
  -2   2   4      221.35      264.80      3.47 o 
  -1   2   4     1320.09     1417.21      7.62 o 
   0   2   4     1335.26     1079.67      6.65 o 
   1   2   4       55.91       67.43      2.13 o 
   2   2   4      674.86      606.77      5.93 o 
   3   2   4     1340.10     1294.85     10.75 o 
   4   2   4        0.20        0.33      1.63 o 
   5   2   4      208.11      210.55      5.87 o 
   6   2   4       75.67       67.40      4.44 o 
   7   2   4        0.87       -0.23      5.26 o 
  -9   3   4       69.07       70.92      7.81 o 
  -8   3   4       36.81       37.67      4.87 o 
  -7   3   4      128.72      125.86      7.26 o 
  -6   3   4       83.74       90.90      4.16 o 
  -5   3   4       40.02       43.52      2.51 o 
  -4   3   4     1503.07     1575.05     10.60 o 
  -3   3   4      327.79      307.48      3.58 o 
  -2   3   4      586.36      683.22      5.16 o 
  -1   3   4     3011.08     2831.99     16.12 o 
   0   3   4        3.00        3.61      1.10 o 
   1   3   4      189.21      176.85      3.29 o 
   2   3   4      814.50      801.27      8.38 o 
   3   3   4      296.66      308.08      5.35 o 
   4   3   4      131.98      147.25      4.55 o 
   5   3   4      101.77      104.45      5.08 o 
   6   3   4       14.79       18.81      3.75 o 
   7   3   4       16.63        7.70      5.48 o 
  -9   4   4       40.29       48.62      6.89 o 
  -8   4   4       52.37       49.80      6.25 o 
  -7   4   4      271.44      297.25      7.63 o 
  -6   4   4       85.67       77.88      3.68 o 
  -5   4   4       70.63       69.79      2.91 o 
  -4   4   4     1874.50     1919.35     14.00 o 
  -3   4   4      913.86      871.69      6.90 o 
  -2   4   4     3116.56     3212.55     18.16 o 
  -1   4   4     4961.62     5198.09     27.28 o 
   0   4   4      981.67     1001.63      8.21 o 
   1   4   4      280.12      250.92      4.21 o 
   2   4   4     1358.82     1416.75     11.56 o 
   3   4   4       36.14       31.17      2.36 o 
   4   4   4       96.87       79.82      4.26 o 
   5   4   4      141.27      143.62      6.08 o 
   6   4   4        0.26       -3.43      3.69 o 
   7   4   4       32.86       30.73      5.12 o 
  -9   5   4        0.11       -1.79      4.21 o 
  -8   5   4       44.31       46.97      5.49 o 
  -7   5   4      284.49      297.33      9.39 o 
  -6   5   4        0.47        1.67      2.53 o 
  -5   5   4     1046.95     1041.12      9.96 o 
  -4   5   4     2210.79     2251.43     15.86 o 
  -3   5   4      103.30       86.10      2.39 o 
  -2   5   4     7188.34     7488.32     42.86 o 
  -1   5   4       79.82       61.43      2.13 o 
   0   5   4      810.31      808.72      7.07 o 
   1   5   4      858.66      854.30      8.01 o 
   2   5   4      544.07      504.82      7.05 o 
   3   5   4       92.81       86.34      3.96 o 
   4   5   4      284.64      294.44      7.36 o 
   5   5   4      219.29      254.25     13.44 o 
   6   5   4        7.12        5.73      5.03 o 
   7   5   4       43.58       46.40      6.98 o 
  -9   6   4       14.78        8.98     10.83 o 
  -8   6   4       65.55       75.86      6.36 o 
  -7   6   4      110.07      104.48      5.59 o 
  -6   6   4        0.76        1.43      2.58 o 
  -5   6   4        3.06        1.09      2.21 o 
  -4   6   4       22.72       20.22      2.01 o 
  -3   6   4      107.92      106.77      2.79 o 
  -2   6   4     1472.92     1544.95     11.05 o 
  -1   6   4       43.87       47.36      2.10 o 
   0   6   4      168.64      157.35      3.59 o 
   1   6   4      123.72      121.24      3.74 o 
   2   6   4       51.03       42.28      3.98 o 
   3   6   4        3.58        1.21      2.89 o 
   4   6   4      239.14      241.28      9.43 o 
   5   6   4      172.00      188.22     11.22 o 
   6   6   4       16.23       31.25      6.22 o 
  -8   7   4       54.10       41.64      5.59 o 
  -7   7   4       18.42       19.54      3.73 o 
  -6   7   4      243.34      250.39      6.30 o 
  -5   7   4      101.91      104.72      3.84 o 
  -4   7   4        1.05        0.64      1.78 o 
  -3   7   4       44.26       41.85      2.29 o 
  -2   7   4      373.85      381.23      4.79 o 
  -1   7   4      185.64      188.30      3.99 o 
   0   7   4      229.32      272.66      4.81 o 
   1   7   4     1775.85     1753.76     17.55 o 
   2   7   4      120.59      125.22      5.52 o 
   3   7   4       60.25       62.48      5.28 o 
   4   7   4      328.03      338.24     14.79 o 
   5   7   4       12.52       17.23      5.48 o 
   6   7   4       46.31       41.59      7.03 o 
  -8   8   4        9.57       11.79      4.65 o 
  -7   8   4       44.81       46.00      4.97 o 
  -6   8   4      270.19      279.13      6.36 o 
  -5   8   4       81.38       93.47      3.90 o 
  -4   8   4       87.88       95.12      3.24 o 
  -3   8   4      623.06      643.98      7.39 o 
  -2   8   4        7.16       13.46      1.94 o 
  -1   8   4       28.80       30.89      2.37 o 
   0   8   4        5.21        1.98      2.17 o 
   1   8   4       23.85       25.50      3.04 o 
   2   8   4      179.51      169.94      6.57 o 
   3   8   4      134.46      146.06      7.28 o 
   4   8   4      260.54      266.25     11.37 o 
   5   8   4       20.51       24.13      6.06 o 
  -8   9   4        2.77       -2.79      4.55 o 
  -7   9   4      130.35      129.92      6.90 o 
  -6   9   4       77.75       71.10      4.84 o 
  -5   9   4        0.12       -0.11      2.13 o 
  -4   9   4       16.76       24.08      3.17 o 
  -3   9   4       43.44       57.54      3.05 o 
  -2   9   4       43.39       48.51      3.02 o 
  -1   9   4       51.35       59.24      3.35 o 
   0   9   4      232.74      241.18      6.71 o 
   1   9   4       91.70      100.02      5.62 o 
   2   9   4       99.42       92.57      5.56 o 
   3   9   4       63.73       70.70      5.50 o 
   4   9   4       51.74       30.38      6.09 o 
   5   9   4       34.38       29.34      6.73 o 
  -7  10   4       88.13       85.34      7.56 o 
  -6  10   4       74.18       66.39      4.78 o 
  -5  10   4       25.73       32.08      3.78 o 
  -4  10   4      177.43      197.33      5.95 o 
  -3  10   4      264.94      299.65      6.00 o 
  -2  10   4       12.19       11.15      2.67 o 
  -1  10   4       78.62       86.32      5.67 o 
   0  10   4      496.38      510.08     12.86 o 
   1  10   4        8.65       11.60      4.56 o 
   2  10   4      197.10      185.72      7.37 o 
   3  10   4      158.34      169.84      7.73 o 
   4  10   4        0.10       -1.38      4.59 o 
  -7  11   4       84.49       77.01      5.83 o 
  -6  11   4       35.30       46.22      4.52 o 
  -5  11   4       30.35       36.08      3.91 o 
  -4  11   4      426.01      446.93      9.22 o 
  -3  11   4      104.53      105.98      5.98 o 
  -2  11   4      121.00      124.79      5.55 o 
  -1  11   4      593.65      572.09     10.59 o 
   0  11   4       92.79       90.47      5.66 o 
   1  11   4       47.38       53.26      5.19 o 
   2  11   4       68.79       77.90      6.11 o 
   3  11   4       10.22       11.18      5.24 o 
   4  11   4       35.48       22.46      6.28 o 
  -6  12   4        0.67       -0.73      3.47 o 
  -5  12   4       51.25       45.55      4.39 o 
  -4  12   4       42.20       45.99      4.54 o 
  -3  12   4        0.14       -3.69      3.69 o 
  -2  12   4       65.88       70.19      6.40 o 
  -1  12   4      165.07      169.82      8.37 o 
   0  12   4        4.17        1.80      4.19 o 
   1  12   4       38.98       33.29      4.98 o 
   2  12   4       80.90       85.77      6.64 o 
   3  12   4        1.58       -4.81      4.92 o 
  -6  13   4        0.03       -4.12      4.12 o 
  -5  13   4      125.14      106.18      6.67 o 
  -4  13   4       78.83       96.58      7.55 o 
  -3  13   4        3.90       -0.51      4.00 o 
  -2  13   4      183.67      187.00     11.26 o 
  -1  13   4      169.76      179.49      7.86 o 
   0  13   4        0.14        3.22      4.51 o 
   1  13   4       74.48       85.45      7.78 o 
   2  13   4       74.15       79.30      7.48 o 
  -5  14   4      108.38      101.63      6.60 o 
  -4  14   4        0.23       -0.57      5.47 o 
  -3  14   4       36.05       29.22      7.88 o 
  -2  14   4       37.09       49.21      6.79 o 
  -1  14   4       26.24       29.42      6.55 o 
   0  14   4       76.58       93.30      7.02 o 
   1  14   4       46.84       61.89      6.71 o 
  -3  15   4        9.44        0.53     10.03 o 
  -2  15   4       17.44       22.56      6.56 o 
  -1  15   4        0.13       -5.24      5.24 o 
   0 -15   5       72.55       74.39      6.74 o 
   1 -15   5       20.68       15.18      5.35 o 
   2 -15   5        2.43       -3.39      3.45 o 
  -2 -14   5       12.68       12.35      5.93 o 
  -1 -14   5        5.62        3.39      5.29 o 
   0 -14   5       43.78       33.92      4.83 o 
   1 -14   5      101.62      102.12      6.24 o 
   2 -14   5       18.31       21.41      3.73 o 
   3 -14   5       71.02      100.07     17.43 o 
  -3 -13   5       73.21       78.33      6.74 o 
  -2 -13   5        0.10        5.10      5.49 o 
  -1 -13   5       34.48       30.69      5.12 o 
   0 -13   5       28.65       40.63      4.11 o 
   1 -13   5      197.25      179.89     11.69 o 
   2 -13   5        1.15        1.52      2.90 o 
   3 -13   5       35.75       30.10     12.41 o 
  -4 -12   5       56.10       46.73      6.33 o 
  -3 -12   5       85.72       87.49      6.77 o 
  -2 -12   5       19.04       24.59      5.05 o 
  -1 -12   5       82.90       79.80      5.31 o 
   0 -12   5       62.47       82.81      4.30 o 
   1 -12   5        1.70        0.20      2.20 o 
   2 -12   5      208.57      196.81      4.62 o 
   3 -12   5       99.07      100.87     15.84 o 
  -5 -11   5       64.66       73.61      6.66 o 
  -4 -11   5       53.77       37.66      7.83 o 
  -3 -11   5        1.89        0.51      4.20 o 
  -2 -11   5      187.91      179.06      6.28 o 
  -1 -11   5      226.00      232.14      5.78 o 
   0 -11   5       14.23       13.78      2.82 o 
   1 -11   5       60.09       53.84      3.09 o 
   2 -11   5      193.41      204.95      8.71 o 
   3 -11   5       69.65       61.26     12.94 o 
   6 -11   5        0.41        1.09      2.99 o 
  -6 -10   5        0.06       -2.62      5.52 o 
  -5 -10   5       64.37       57.07      6.70 o 
  -4 -10   5      123.60      131.56      7.21 o 
  -3 -10   5        7.22        5.47      3.31 o 
  -2 -10   5      300.91      297.26      7.20 o 
  -1 -10   5      437.71      447.87      7.11 o 
   0 -10   5       29.44       37.61      3.01 o 
   1 -10   5      768.49      766.69      9.06 o 
   2 -10   5      126.34      125.16     14.79 o 
   3 -10   5        0.46        3.70      8.19 o 
   5 -10   5      124.87      112.77      4.58 o 
   6 -10   5       41.95       43.99      4.87 o 
  -6  -9   5       22.85       35.58      8.23 o 
  -5  -9   5       54.32       66.17      7.73 o 
  -4  -9   5      192.10      197.43      6.68 o 
  -3  -9   5        0.53        0.60      3.14 o 
  -2  -9   5      548.60      566.82      8.72 o 
  -1  -9   5      164.73      170.20      4.20 o 
   0  -9   5      144.58      148.07      4.17 o 
   1  -9   5     1841.02     1822.62     15.11 o 
   2  -9   5        1.58        5.81      7.66 o 
   3  -9   5      380.16      345.38     20.60 o 
   5  -9   5       12.90       13.08      3.00 o 
   6  -9   5       47.80       53.58      5.33 o 
   7  -9   5        8.89        5.31      4.92 o 
  -7  -8   5        0.11       -4.02      5.27 o 
  -6  -8   5      125.30      119.77      8.29 o 
  -5  -8   5      179.60      170.97     11.20 o 
  -4  -8   5      129.08      125.35      6.56 o 
  -3  -8   5      100.57       91.04      4.24 o 
  -2  -8   5      168.19      173.11      4.27 o 
  -1  -8   5      102.83      109.56      3.11 o 
   0  -8   5      881.00      904.20      7.79 o 
   1  -8   5      776.87      733.46      6.73 o 
   2  -8   5       64.78       56.77     10.30 o 
   4  -8   5      169.36      176.01      4.93 o 
   5  -8   5        0.41        1.51      2.45 o 
   6  -8   5       19.43       26.06      5.19 o 
   7  -8   5       27.77       15.29      5.31 o 
  -7  -7   5       14.10       -2.48      5.61 o 
  -6  -7   5       88.69       79.41      6.22 o 
  -5  -7   5      185.85      189.32      8.10 o 
  -4  -7   5        7.56       15.36      3.34 o 
  -3  -7   5      272.45      280.20      5.79 o 
  -2  -7   5      184.50      209.24      4.15 o 
  -1  -7   5       10.50        9.93      1.40 o 
   0  -7   5      765.11      683.28      6.22 o 
   1  -7   5       51.86       41.48      1.56 o 
   2  -7   5        0.16       -2.64      2.64 o 
   3  -7   5       78.95       81.62      4.43 o 
   4  -7   5       86.06       84.02      3.49 o 
   5  -7   5        0.25        1.20      2.59 o 
   6  -7   5       69.25       56.87      5.07 o 
   7  -7   5      100.06      102.46      6.98 o 
  -7  -6   5       89.28       85.84      7.84 o 
  -6  -6   5      120.40      132.76     10.03 o 
  -5  -6   5       33.22       29.50      4.15 o 
  -4  -6   5       69.82       84.10      4.45 o 
  -3  -6   5      197.79      220.98      4.66 o 
  -2  -6   5      400.35      380.04      5.15 o 
  -1  -6   5     1294.00     1315.01      9.21 o 
   0  -6   5     1951.53     1887.95     11.90 o 
   1  -6   5        3.18        3.97      0.99 o 
   2  -6   5        1.61       -0.74      1.14 o 
   3  -6   5       84.47       89.31      4.14 o 
   4  -6   5      107.66      121.56      4.46 o 
   5  -6   5        3.14        5.45      2.86 o 
   6  -6   5      240.13      245.28      8.46 o 
   7  -6   5      114.24      122.91     11.66 o 
  -8  -5   5        0.43        2.96      5.68 o 
  -7  -5   5      157.45      150.69      9.19 o 
  -6  -5   5       70.23       60.39      6.25 o 
  -5  -5   5      720.25      646.21     16.42 o 
  -4  -5   5      841.60      846.88     12.12 o 
  -3  -5   5      226.17      185.27      3.82 o 
  -2  -5   5        3.98       13.97      1.70 o 
  -1  -5   5      614.05      664.51      5.58 o 
   0  -5   5      108.11      101.21      1.93 o 
   1  -5   5      201.66      199.80      2.78 o 
   2  -5   5      244.95      218.36      3.05 o 
   3  -5   5      103.39      103.59      3.06 o 
   4  -5   5       10.30       10.29      2.66 o 
   5  -5   5       53.81       60.40      4.91 o 
   6  -5   5      371.96      434.19     13.48 o 
   7  -5   5       17.32       23.04      8.23 o 
  -8  -4   5        5.84       -2.19      5.13 o 
  -7  -4   5      159.79      173.74      9.44 o 
  -6  -4   5      112.79      124.11      7.63 o 
  -5  -4   5      722.65      689.88     10.50 o 
  -4  -4   5      384.97      388.97      6.41 o 
  -3  -4   5      538.51      530.25      5.92 o 
  -2  -4   5       73.29       77.63      2.23 o 
  -1  -4   5     1142.09     1080.21      7.38 o 
   0  -4   5      410.23      415.34      3.52 o 
   1  -4   5      929.94      964.72     10.87 o 
   2  -4   5      470.00      439.22      4.78 o 
   3  -4   5      363.59      355.55      4.77 o 
   4  -4   5       10.64       11.82      2.03 o 
   5  -4   5      544.36      530.96      9.67 o 
   6  -4   5      311.94      339.42     12.61 o 
   7  -4   5       20.21       13.26      4.98 o 
  -8  -3   5       36.02       53.88      7.00 o 
  -7  -3   5      303.18      306.21     11.07 o 
  -6  -3   5       70.01       72.00      5.58 o 
  -5  -3   5      768.14      784.02      9.79 o 
  -4  -3   5      409.60      368.27      6.19 o 
  -3  -3   5       13.84       11.66      1.55 o 
  -2  -3   5      188.65      189.35      2.97 o 
  -1  -3   5     1751.45     1683.55      9.59 o 
   0  -3   5       73.27       68.04      1.49 o 
   1  -3   5     6354.41     6623.52     37.03 o 
   2  -3   5     5234.28     5383.81     35.29 o 
   3  -3   5       71.90       75.52      2.50 o 
   4  -3   5      132.98      135.05      4.10 o 
   5  -3   5      617.73      677.11     10.67 o 
   6  -3   5       54.56       57.76      5.05 o 
   7  -3   5       65.51       63.76      6.29 o 
  -8  -2   5       20.91       14.26      5.57 o 
  -7  -2   5      180.28      180.22     10.18 o 
  -6  -2   5        1.74        4.45      3.39 o 
  -5  -2   5      492.05      487.88      7.19 o 
  -4  -2   5      247.25      232.95      4.02 o 
  -3  -2   5       16.58       19.99      1.67 o 
  -2  -2   5     1199.62     1175.56      8.18 o 
  -1  -2   5       46.81       41.43      1.48 o 
   0  -2   5      223.58      256.65      2.62 o 
   1  -2   5     4529.42     5068.84     27.83 o 
   2  -2   5     2308.36     2356.09     15.37 o 
   3  -2   5      204.26      219.93      3.96 o 
   4  -2   5      128.63      138.22      4.18 o 
   5  -2   5      232.03      239.75      7.70 o 
   6  -2   5       29.43       39.18      4.89 o 
   7  -2   5       96.50      101.84      7.89 o 
  -9  -1   5       31.60       36.27      8.50 o 
  -8  -1   5       58.53       58.63      4.79 o 
  -7  -1   5      116.11      121.57      6.26 o 
  -6  -1   5       15.72       12.24      3.23 o 
  -5  -1   5      105.77      109.80      3.61 o 
  -4  -1   5     1047.72     1043.68      9.09 o 
  -3  -1   5       32.39       44.01      1.97 o 
  -2  -1   5     3801.38     3956.11     21.53 o 
  -1  -1   5     1537.54     1441.80      8.82 o 
   0  -1   5       26.93       25.50      1.30 o 
   1  -1   5    10188.83    10480.42     55.87 o 
   2  -1   5      120.59      119.17      2.67 o 
   3  -1   5      779.34      731.15      7.33 o 
   4  -1   5       23.86       29.91      2.51 o 
   5  -1   5       27.63       23.64      3.14 o 
   6  -1   5      132.22      131.69      6.56 o 
   7  -1   5      235.13      235.05     16.44 o 
  -9   0   5       50.51       48.50      7.34 o 
  -8   0   5       82.01       89.71      4.85 o 
  -7   0   5       11.00        9.20      3.48 o 
  -6   0   5      289.92      315.67      7.58 o 
  -5   0   5      227.31      224.73      4.52 o 
  -4   0   5      560.48      577.41      6.26 o 
  -3   0   5     1216.36     1072.53      8.25 o 
  -2   0   5     2284.77     2125.20     12.98 o 
  -1   0   5       16.73       16.22      1.04 o 
   0   0   5     1256.90     1192.31      8.13 o 
   1   0   5     4864.18     5081.65     27.44 o 
   2   0   5      997.38     1058.75      7.58 o 
   3   0   5     1951.20     1978.62     13.09 o 
   4   0   5       21.35       24.13      2.42 o 
   5   0   5       11.77        7.55      2.86 o 
   6   0   5       34.22       37.52      5.04 o 
   7   0   5      122.41      124.81      8.91 o 
  -9   1   5       49.09       52.00      7.51 o 
  -8   1   5       34.02       33.87      3.66 o 
  -7   1   5      145.40      142.05      4.90 o 
  -6   1   5      527.80      486.51      7.50 o 
  -5   1   5      167.79      167.27      4.44 o 
  -4   1   5      455.70      451.57      4.88 o 
  -3   1   5     2337.51     2420.14     13.94 o 
  -2   1   5       39.69       37.61      1.60 o 
  -1   1   5       91.19       58.58      1.71 o 
   0   1   5      731.40      694.42      5.18 o 
   1   1   5       27.31       35.38      2.39 o 
   2   1   5      189.57      186.20      3.59 o 
   3   1   5      466.50      454.17      5.29 o 
   4   1   5       89.99       98.89      3.62 o 
   5   1   5       59.16       60.09      3.53 o 
   6   1   5       66.88       67.39      5.43 o 
   7   1   5       44.22       32.34      6.49 o 
  -9   2   5       60.85       58.45      6.89 o 
  -8   2   5        8.23       -4.19      4.19 o 
  -7   2   5      100.86      100.28      3.93 o 
  -6   2   5      254.65      249.35      5.49 o 
  -5   2   5      158.95      143.46      3.63 o 
  -4   2   5     1236.73     1211.32      9.08 o 
  -3   2   5     2007.17     1978.37     12.55 o 
  -2   2   5       18.93       29.10      1.51 o 
  -1   2   5        2.73        2.05      0.76 o 
   0   2   5      322.80      257.07      3.63 o 
   1   2   5       34.91       41.19      2.01 o 
   2   2   5       42.77       47.43      2.33 o 
   3   2   5      251.50      215.63      4.63 o 
   4   2   5       99.71      117.25      4.27 o 
   5   2   5       87.34       83.21      4.31 o 
   6   2   5      151.74      160.04      5.85 o 
   7   2   5        4.39        8.36      8.05 o 
  -9   3   5       77.81       76.54      8.25 o 
  -8   3   5       25.35       17.09      4.50 o 
  -7   3   5      180.22      176.86      6.84 o 
  -6   3   5      171.00      176.36      7.84 o 
  -5   3   5      159.17      165.53      3.63 o 
  -4   3   5     2592.96     2632.98     16.31 o 
  -3   3   5     1044.17     1057.46      8.10 o 
  -2   3   5      743.91      751.94      5.97 o 
  -1   3   5     6541.37     6868.36     36.75 o 
   0   3   5      553.71      522.20      5.01 o 
   1   3   5      115.07      125.68      2.99 o 
   2   3   5      532.75      508.55      6.35 o 
   3   3   5      495.46      529.73      7.04 o 
   4   3   5       37.23       30.69      3.26 o 
   5   3   5      129.84      131.39      5.65 o 
   6   3   5      138.11      139.32      6.06 o 
   7   3   5        8.29       -5.35      5.97 o 
  -9   4   5       10.40        5.69      5.64 o 
  -8   4   5      107.03      100.17      7.07 o 
  -7   4   5      131.60      139.77      6.10 o 
  -6   4   5       17.15       12.77      2.59 o 
  -5   4   5      922.81      974.68      9.74 o 
  -4   4   5      526.86      541.72      5.65 o 
  -3   4   5       55.82       67.16      2.28 o 
  -2   4   5       72.87       57.52      2.02 o 
  -1   4   5      197.33      156.04      3.03 o 
   0   4   5        3.94        5.00      1.27 o 
   1   4   5       11.71        8.43      1.36 o 
   2   4   5      664.57      679.25      7.80 o 
   3   4   5      233.64      241.47      5.62 o 
   4   4   5        5.83        6.10      3.19 o 
   5   4   5      199.26      206.58      9.53 o 
   6   4   5       38.09       38.67      5.28 o 
   7   4   5       49.57       41.09      8.50 o 
  -9   5   5        0.17       -4.75      4.75 o 
  -8   5   5      131.23      131.45      7.60 o 
  -7   5   5       66.75       73.65      4.84 o 
  -6   5   5      120.32      106.20      4.44 o 
  -5   5   5       84.52       84.61      3.57 o 
  -4   5   5      334.97      313.94      5.05 o 
  -3   5   5      428.13      427.55      5.09 o 
  -2   5   5      206.60      211.30      3.56 o 
  -1   5   5     1298.73     1318.55     10.40 o 
   0   5   5      283.15      286.68      4.42 o 
   1   5   5       49.60       54.64      2.69 o 
   2   5   5     1399.98     1387.78     19.08 o 
   3   5   5      101.67       92.71      4.44 o 
   4   5   5      175.22      169.24      6.98 o 
   5   5   5      330.86      327.47     10.91 o 
   6   5   5        3.58        7.30      5.52 o 
  -8   6   5      138.64      140.39      7.67 o 
  -7   6   5       84.64       80.58      5.34 o 
  -6   6   5        2.14       -0.71      2.58 o 
  -5   6   5       56.29       66.06      3.28 o 
  -4   6   5        1.91        1.35      1.94 o 
  -3   6   5       75.71       63.46      2.52 o 
  -2   6   5     1527.07     1582.96     12.12 o 
  -1   6   5      275.79      243.74      4.22 o 
   0   6   5      563.26      557.13      8.09 o 
   1   6   5     1715.24     1678.98     14.11 o 
   2   6   5      646.33      628.18      9.61 o 
   3   6   5       31.18       23.20      4.25 o 
   4   6   5      141.00      156.06      8.46 o 
   5   6   5       88.58       83.32      7.43 o 
   6   6   5       11.21        7.88      5.66 o 
  -8   7   5       13.96       11.13      6.40 o 
  -7   7   5       10.84       14.63      3.76 o 
  -6   7   5      110.89      120.68      5.20 o 
  -5   7   5       98.58      108.07      4.38 o 
  -4   7   5       85.77       95.00      3.35 o 
  -3   7   5       11.36       10.45      2.00 o 
  -2   7   5      842.97      875.83      8.25 o 
  -1   7   5       19.96       18.35      2.16 o 
   0   7   5        1.29        2.74      1.88 o 
   1   7   5       80.67       81.55      4.50 o 
   2   7   5       41.64       42.08      4.20 o 
   3   7   5      134.49      145.95      7.16 o 
   4   7   5      127.52      117.72      7.96 o 
   5   7   5       13.47        6.91      5.43 o 
   6   7   5       32.91       20.61      7.39 o 
  -8   8   5       10.11        8.29      5.41 o 
  -7   8   5        0.04       -0.06      3.10 o 
  -6   8   5      125.18      142.48      5.38 o 
  -5   8   5       54.92       61.08      3.90 o 
  -4   8   5      260.36      252.95      6.35 o 
  -3   8   5      160.59      152.95      4.37 o 
  -2   8   5     2305.98     2315.37     21.12 o 
  -1   8   5        2.55        2.70      2.14 o 
   0   8   5      444.83      459.70      7.85 o 
   1   8   5       22.40       23.96      4.26 o 
   2   8   5       84.23       73.24      5.11 o 
   3   8   5      171.56      170.53      7.96 o 
   4   8   5       65.84       66.60      6.96 o 
   5   8   5        3.64        7.69      5.58 o 
  -8   9   5       10.12       16.71      5.49 o 
  -7   9   5       39.11       45.85      5.22 o 
  -6   9   5      351.25      363.37      7.44 o 
  -5   9   5       59.81       67.25      3.97 o 
  -4   9   5       59.96       65.47      3.72 o 
  -3   9   5      568.99      628.04      8.81 o 
  -2   9   5      161.48      160.29      5.20 o 
  -1   9   5      466.59      458.51      7.83 o 
   0   9   5      777.40      784.08     11.59 o 
   1   9   5        1.54       -0.93      3.06 o 
   2   9   5      212.23      220.72      7.82 o 
   3   9   5      152.05      153.06      7.90 o 
   4   9   5       21.82       17.78      5.69 o 
   5   9   5       11.20       -5.05      5.58 o 
  -7  10   5       97.86       91.40      6.24 o 
  -6  10   5       84.31       82.12      5.25 o 
  -5  10   5        5.03        8.54      3.53 o 
  -4  10   5      270.68      289.00      6.74 o 
  -3  10   5      169.50      164.98      6.08 o 
  -2  10   5       16.50       10.42      3.04 o 
  -1  10   5      128.24      134.39      5.61 o 
   0  10   5       73.64       68.14      5.09 o 
   1  10   5        3.44        0.82      3.46 o 
   2  10   5       40.66       43.60      4.80 o 
   3  10   5       73.06       67.28      6.25 o 
   4  10   5        4.42        3.61      5.08 o 
  -7  11   5       31.61       20.60      4.73 o 
  -6  11   5       33.64       33.02      4.34 o 
  -5  11   5        0.38        0.26      3.43 o 
  -4  11   5      166.33      194.01      8.03 o 
  -3  11   5      127.48      131.74      5.83 o 
  -2  11   5        8.56        6.42      3.44 o 
  -1  11   5      207.16      216.70      9.76 o 
   0  11   5      190.58      179.11      7.51 o 
   1  11   5        4.27        3.43      3.92 o 
   2  11   5       65.18       63.66      8.21 o 
   3  11   5       32.49       25.28      5.97 o 
  -6  12   5        3.64        4.28      4.80 o 
  -5  12   5      101.08      106.76      7.93 o 
  -4  12   5      154.69      170.70      8.30 o 
  -3  12   5        1.32        1.05      3.01 o 
  -2  12   5      275.40      280.87      9.10 o 
  -1  12   5      203.95      182.63      8.89 o 
   0  12   5        1.17        2.57      4.29 o 
   1  12   5       23.78       25.70      4.92 o 
   2  12   5      119.81      125.77      7.76 o 
   3  12   5       10.68       22.40      6.46 o 
  -5  13   5       23.95       20.74      4.56 o 
  -4  13   5        0.54        1.43      4.99 o 
  -3  13   5        1.05        2.00      5.14 o 
  -2  13   5        1.14       -0.28      3.64 o 
  -1  13   5        0.51       -0.09      4.12 o 
   0  13   5        0.89       -0.66      6.53 o 
   1  13   5        3.68       -0.02      4.90 o 
   2  13   5       36.49       32.22     11.27 o 
  -4  14   5       27.16       27.40      8.04 o 
  -3  14   5        0.16       -1.87      5.25 o 
  -2  14   5       67.07       79.97      7.91 o 
  -1  14   5        8.96        2.05      4.22 o 
   0  14   5       22.18       28.36      7.12 o 
   0 -15   6       42.66       33.85      6.52 o 
   1 -15   6       28.13       21.30      5.54 o 
  -2 -14   6       71.59       69.18      7.50 o 
  -1 -14   6        5.17       14.93      5.62 o 
   0 -14   6       76.89       76.78      5.65 o 
   1 -14   6       87.61       83.61      5.19 o 
   2 -14   6       11.15        5.62      2.92 o 
   3 -14   6      101.22       75.52     16.11 o 
  -3 -13   6       54.60       49.90      5.99 o 
  -2 -13   6       37.26       30.82      6.00 o 
  -1 -13   6       77.34       67.33      5.40 o 
   0 -13   6       86.26       78.62      5.41 o 
   1 -13   6        5.12        7.98      3.31 o 
   2 -13   6       68.06       76.99      3.69 o 
   3 -13   6       72.11       89.25     16.11 o 
  -4 -12   6       44.62       50.53      6.41 o 
  -3 -12   6       33.81       39.62      5.63 o 
  -2 -12   6        7.18        1.26      3.33 o 
  -1 -12   6       60.00       66.93      5.02 o 
   0 -12   6       95.35      116.92      5.24 o 
   1 -12   6        1.88        0.90      2.32 o 
   2 -12   6      272.16      241.57      5.14 o 
   3 -12   6       69.58       58.88     13.99 o 
  -5 -11   6       27.72       25.03      5.48 o 
  -4 -11   6       62.19       61.05      6.51 o 
  -3 -11   6       20.25       22.35      4.31 o 
  -2 -11   6      319.72      315.05      7.55 o 
  -1 -11   6      325.56      358.67     11.01 o 
   0 -11   6       10.96        9.37      3.36 o 
   1 -11   6        0.59       -0.29      1.96 o 
   2 -11   6      281.00      267.47      8.24 o 
   3 -11   6       37.04       39.08     12.15 o 
   5 -11   6       22.71       21.34      3.92 o 
   6 -11   6       13.10        8.84      3.90 o 
  -6 -10   6       12.75       13.76      6.94 o 
  -5 -10   6       66.01       58.54      6.63 o 
  -4 -10   6       73.65       76.83      5.55 o 
  -3 -10   6        1.95       -1.33      4.22 o 
  -2 -10   6      466.80      453.70      8.73 o 
  -1 -10   6      118.69      117.58      4.23 o 
   0 -10   6       70.54       72.99      3.46 o 
   1 -10   6        1.30       -0.11      1.84 o 
   2 -10   6       70.11       77.45      5.69 o 
   3 -10   6        2.78       -0.26      8.98 o 
   5 -10   6       40.32       36.34      3.49 o 
   6 -10   6       20.59       18.88      4.32 o 
  -6  -9   6       15.71       24.53      6.45 o 
  -5  -9   6       95.61       82.29      7.14 o 
  -4  -9   6      126.66      146.19      7.20 o 
  -3  -9   6        0.43       -3.49      3.49 o 
  -2  -9   6      480.99      482.06      8.49 o 
  -1  -9   6       14.03       13.98      2.62 o 
   0  -9   6       61.70       55.77      2.97 o 
   1  -9   6       31.72       32.25      2.22 o 
   2  -9   6       54.62       55.02      4.21 o 
   4  -9   6      239.81      209.71      6.76 o 
   5  -9   6      202.33      173.67      6.03 o 
   6  -9   6        3.53        1.46      4.17 o 
  -7  -8   6        1.95        6.46      4.86 o 
  -6  -8   6       81.84       93.47      6.87 o 
  -5  -8   6      245.51      272.92      8.42 o 
  -4  -8   6      173.21      168.47      6.33 o 
  -3  -8   6      105.21      113.27      4.39 o 
  -2  -8   6      273.87      275.21      5.09 o 
  -1  -8   6      151.05      152.08      3.69 o 
   0  -8   6       48.55       54.28      2.63 o 
   1  -8   6      243.95      225.19      3.83 o 
   2  -8   6       53.97       60.56      3.31 o 
   3  -8   6       13.38       15.05      2.99 o 
   4  -8   6      429.08      443.24      7.10 o 
   5  -8   6      120.62      111.11      5.27 o 
   6  -8   6       45.30       44.46      5.59 o 
   7  -8   6       43.82       33.29      5.99 o 
  -7  -7   6       23.59       26.72      5.55 o 
  -6  -7   6       86.56       75.84      5.70 o 
  -5  -7   6      203.50      181.46      7.77 o 
  -4  -7   6       43.30       39.61      3.80 o 
  -3  -7   6      260.65      263.80      6.19 o 
  -2  -7   6       40.48       42.27      2.53 o 
  -1  -7   6        2.61        6.76      1.58 o 
   0  -7   6      541.26      522.23      5.44 o 
   1  -7   6      597.38      574.71      5.34 o 
   2  -7   6       46.47       46.66      2.00 o 
   3  -7   6      384.20      388.23      6.40 o 
   4  -7   6      410.14      443.67     11.70 o 
   5  -7   6        1.14       -1.29      4.12 o 
   6  -7   6      232.65      235.38      9.72 o 
   7  -7   6       16.41        3.54      4.59 o 
  -7  -6   6       63.35       59.30      7.52 o 
  -6  -6   6      113.26      116.12      6.45 o 
  -5  -6   6       45.87       40.86      4.29 o 
  -4  -6   6      115.68      111.88      4.38 o 
  -3  -6   6       13.76       11.72      2.54 o 
  -2  -6   6      330.04      320.20      4.69 o 
  -1  -6   6       23.04       19.31      1.58 o 
   0  -6   6     1214.66     1218.36      8.26 o 
   1  -6   6     1089.68     1080.08      8.32 o 
   2  -6   6        0.57        1.14      1.26 o 
   3  -6   6     1147.25     1133.85     13.22 o 
   4  -6   6       46.01       52.76      3.63 o 
   5  -6   6       93.48       85.68      5.47 o 
   6  -6   6      236.03      240.57      8.84 o 
   7  -6   6        1.28       -2.84      4.38 o 
  -8  -5   6        0.66       -4.72      4.75 o 
  -7  -5   6       43.59       54.30      6.08 o 
  -6  -5   6       91.07       86.93      6.40 o 
  -5  -5   6        0.88        0.73      3.13 o 
  -4  -5   6     1178.04     1181.35     11.65 o 
  -3  -5   6     1196.68     1146.86      9.15 o 
  -2  -5   6      279.33      296.28      4.38 o 
  -1  -5   6     1651.74     1697.11     10.84 o 
   0  -5   6     2471.64     2482.44     14.84 o 
   1  -5   6      648.01      661.79      5.51 o 
   2  -5   6      303.69      278.55      4.42 o 
   3  -5   6      662.29      647.74      8.37 o 
   4  -5   6      101.03       93.86      4.71 o 
   5  -5   6      462.42      434.27     10.43 o 
   6  -5   6      203.75      246.12      9.49 o 
   7  -5   6       12.99        2.84      4.74 o 
  -8  -4   6       23.62       33.36      5.91 o 
  -7  -4   6      143.97      148.81      9.55 o 
  -6  -4   6       79.13       63.26      7.56 o 
  -5  -4   6       48.44       39.92      3.65 o 
  -4  -4   6      182.62      166.68      4.54 o 
  -3  -4   6      404.08      388.13      4.93 o 
  -2  -4   6      124.59      124.07      2.76 o 
  -1  -4   6     3731.70     3710.27     20.88 o 
   0  -4   6      305.20      298.60      3.13 o 
   1  -4   6      990.44     1106.05      8.31 o 
   2  -4   6     1285.68     1307.11     10.19 o 
   3  -4   6        2.87        3.18      1.40 o 
   4  -4   6      189.53      200.09      5.30 o 
   5  -4   6      269.39      258.41      7.29 o 
   6  -4   6      133.64      164.27      6.85 o 
   7  -4   6        2.71        0.62      4.82 o 
  -8  -3   6       15.77       19.29      5.39 o 
  -7  -3   6      173.35      166.20      9.31 o 
  -6  -3   6       62.75       64.76      5.60 o 
  -5  -3   6      408.34      398.47      6.86 o 
  -4  -3   6      310.06      283.99      4.96 o 
  -3  -3   6      209.95      223.36      3.63 o 
  -2  -3   6        7.54        4.58      1.34 o 
  -1  -3   6     1782.09     1763.88     10.20 o 
   0  -3   6      188.97      179.15      2.66 o 
   1  -3   6     1525.58     1490.00      9.97 o 
   2  -3   6     2284.19     2265.41     15.75 o 
   3  -3   6        6.90        6.15      1.62 o 
   4  -3   6      135.79      155.91      4.65 o 
   5  -3   6      133.49      137.30      8.37 o 
   6  -3   6       58.75       50.61      5.05 o 
   7  -3   6        0.64       -4.12      4.12 o 
  -8  -2   6       26.39       34.77      5.64 o 
  -7  -2   6      233.84      222.52      9.12 o 
  -6  -2   6       11.69        4.78      3.30 o 
  -5  -2   6     1105.26     1111.31     10.88 o 
  -4  -2   6      315.48      316.73      5.07 o 
  -3  -2   6        2.37        6.97      1.46 o 
  -2  -2   6     1998.93     1827.58     11.73 o 
  -1  -2   6     1488.05     1547.05      9.18 o 
   0  -2   6      583.64      595.72      5.07 o 
   1  -2   6      679.41      667.54      5.84 o 
   2  -2   6      329.86      334.04      4.25 o 
   3  -2   6        2.86        2.12      1.70 o 
   4  -2   6      125.35      114.46      4.28 o 
   5  -2   6      121.50      121.96      6.18 o 
   6  -2   6        0.22       -3.69      3.69 o 
   7  -2   6       55.96       46.33      6.52 o 
  -9  -1   6       22.25       40.31      8.17 o 
  -8  -1   6       56.20       47.96      4.98 o 
  -7  -1   6      176.89      182.76      6.96 o 
  -6  -1   6       53.40       55.25      4.32 o 
  -5  -1   6     1487.07     1534.08     13.89 o 
  -4  -1   6        4.63        5.87      1.80 o 
  -3  -1   6      105.30       84.41      2.70 o 
  -2  -1   6       12.68       34.57      1.61 o 
  -1  -1   6       66.79       77.72      1.98 o 
   0  -1   6      964.53     1011.71      7.15 o 
   1  -1   6      340.84      271.86      3.12 o 
   2  -1   6        6.74        6.97      1.73 o 
   3  -1   6       19.22       16.19      2.05 o 
   4  -1   6      127.19      150.90      4.70 o 
   5  -1   6      122.12      112.61      5.76 o 
   6  -1   6        0.69       -3.62      3.71 o 
   7  -1   6      143.10      163.67      9.80 o 
  -9   0   6       42.54       33.67      6.98 o 
  -8   0   6       52.37       58.81      4.72 o 
  -7   0   6        2.07        0.91      3.31 o 
  -6   0   6      306.27      305.60      6.81 o 
  -5   0   6      596.94      636.04      7.66 o 
  -4   0   6       14.63        9.91      1.78 o 
  -3   0   6      533.25      579.28      5.56 o 
  -2   0   6       31.49       59.99      1.98 o 
  -1   0   6       43.30       45.42      1.71 o 
   0   0   6        1.99        3.70      1.11 o 
   1   0   6      890.76      870.27      7.10 o 
   2   0   6       94.50      100.80      2.81 o 
   3   0   6       68.10       68.67      2.46 o 
   4   0   6      361.76      352.39      7.04 o 
   5   0   6       55.77       65.68      4.22 o 
   6   0   6       25.24       25.38      6.73 o 
   7   0   6      132.71      124.28     10.70 o 
  -9   1   6       52.67       58.01      7.66 o 
  -8   1   6       67.83       74.02      4.53 o 
  -7   1   6       37.60       36.68      3.97 o 
  -6   1   6      651.22      671.05     11.05 o 
  -5   1   6      487.75      458.16      6.38 o 
  -4   1   6      124.74      117.72      3.07 o 
  -3   1   6     1717.03     1694.26     11.38 o 
  -2   1   6      503.59      490.24      4.95 o 
  -1   1   6      118.22      158.07      3.81 o 
   0   1   6      712.16      684.14      5.53 o 
   1   1   6     1849.12     1915.35     13.60 o 
   2   1   6       18.43       25.86      2.01 o 
   3   1   6      745.85      722.09      7.53 o 
   4   1   6       15.96       19.38      2.61 o 
   5   1   6       22.01       19.12      2.78 o 
   6   1   6       78.53       76.89      7.44 o 
   7   1   6      107.04       98.68      8.83 o 
  -9   2   6       94.55       86.55      8.58 o 
  -8   2   6       28.63       27.53      6.13 o 
  -7   2   6       97.04      105.60      4.39 o 
  -6   2   6      101.41      107.76      4.29 o 
  -5   2   6        6.58        9.85      2.13 o 
  -4   2   6     1167.68     1159.20      9.03 o 
  -3   2   6      548.44      543.72      5.36 o 
  -2   2   6        8.07        9.05      1.45 o 
  -1   2   6      349.23      372.21      3.77 o 
   0   2   6     1168.07     1116.99      9.37 o 
   1   2   6      729.25      769.38      7.33 o 
   2   2   6      180.64      209.67      4.36 o 
   3   2   6     1864.02     1823.48     14.99 o 
   4   2   6       99.29       90.66      4.24 o 
   5   2   6      150.12      149.79      5.34 o 
   6   2   6       66.30       63.60      6.20 o 
   7   2   6       36.04       44.36      8.22 o 
  -9   3   6       38.60       40.44      7.06 o 
  -8   3   6        2.18       -2.18      4.29 o 
  -7   3   6       91.06       87.45      5.01 o 
  -6   3   6      130.64      136.89      4.45 o 
  -5   3   6        8.48       10.58      2.18 o 
  -4   3   6      463.79      478.38      5.52 o 
  -3   3   6      309.58      309.70      4.19 o 
  -2   3   6     1464.97     1542.55     10.02 o 
  -1   3   6      517.93      584.22      5.68 o 
   0   3   6     2701.83     2626.13     16.49 o 
   1   3   6      726.45      740.16      7.75 o 
   2   3   6      947.19      937.42      9.84 o 
   3   3   6     1583.50     1621.89     14.26 o 
   4   3   6      212.11      203.90      5.96 o 
   5   3   6      159.83      157.30      6.16 o 
   6   3   6       37.65       31.73      4.55 o 
   7   3   6        0.14       -7.00      9.64 o 
  -9   4   6        5.38        3.48      5.75 o 
  -8   4   6       14.46       24.73      4.60 o 
  -7   4   6       62.85       70.02      5.39 o 
  -6   4   6      254.45      266.01      6.60 o 
  -5   4   6      128.08      123.36      3.83 o 
  -4   4   6     2726.20     2850.75     18.31 o 
  -3   4   6     1206.28     1165.78      9.02 o 
  -2   4   6       94.64       96.32      2.54 o 
  -1   4   6     2552.56     2424.57     16.05 o 
   0   4   6      398.14      385.57      5.04 o 
   1   4   6      277.93      267.72      4.41 o 
   2   4   6     1955.35     1969.43     20.38 o 
   3   4   6      313.27      335.25      6.56 o 
   4   4   6      285.91      322.41      7.74 o 
   5   4   6      214.08      215.79      7.83 o 
   6   4   6       33.50       36.93      4.98 o 
  -9   5   6        0.23       -6.48      6.48 o 
  -8   5   6       96.66       88.26      7.88 o 
  -7   5   6       89.03       92.98      5.84 o 
  -6   5   6       72.66       59.37      4.01 o 
  -5   5   6        2.40        3.91      2.41 o 
  -4   5   6        7.45       11.33      2.18 o 
  -3   5   6        0.74       -1.42      1.42 o 
  -2   5   6      620.02      602.48      5.96 o 
  -1   5   6      429.90      391.43      5.18 o 
   0   5   6      179.41      168.83      3.70 o 
   1   5   6      670.56      656.58     10.31 o 
   2   5   6      655.06      685.71      8.90 o 
   3   5   6        0.33       -2.77      2.77 o 
   4   5   6       35.99       46.51      5.68 o 
   5   5   6       82.89       84.35      7.27 o 
   6   5   6       16.20        6.91      5.51 o 
  -8   6   6       80.94       88.56      7.12 o 
  -7   6   6       85.96       88.57      5.62 o 
  -6   6   6        4.80        4.68      3.40 o 
  -5   6   6      450.58      497.73      7.66 o 
  -4   6   6      155.82      165.80      4.27 o 
  -3   6   6        2.20        2.31      1.73 o 
  -2   6   6      121.46      132.20      3.55 o 
  -1   6   6      225.84      243.32      4.48 o 
   0   6   6        2.01        3.20      1.62 o 
   1   6   6      666.73      719.76      8.91 o 
   2   6   6      630.07      621.49      9.88 o 
   3   6   6        0.15        5.86      4.18 o 
   4   6   6       34.68       30.85      5.61 o 
   5   6   6       30.73       37.64      6.34 o 
   6   6   6        0.07        3.24      5.54 o 
  -8   7   6       98.34       96.53     12.35 o 
  -7   7   6       11.21        2.18      3.60 o 
  -6   7   6       77.22       89.13      5.26 o 
  -5   7   6      759.94      803.24     12.57 o 
  -4   7   6       69.79       78.47      3.71 o 
  -3   7   6     1116.52     1111.86     10.50 o 
  -2   7   6      752.95      719.78      8.82 o 
  -1   7   6        0.80        1.04      1.98 o 
   0   7   6       68.41       67.99      3.75 o 
   1   7   6       21.75       21.88      3.45 o 
   2   7   6       25.24       20.48      3.82 o 
   3   7   6       57.65       57.12      6.11 o 
   4   7   6       67.54       71.44      7.72 o 
   5   7   6        7.48       10.92      5.66 o 
  -8   8   6       90.38       81.98      9.07 o 
  -7   8   6       10.98       15.69      3.77 o 
  -6   8   6      279.29      321.98      8.06 o 
  -5   8   6      156.53      174.25      5.87 o 
  -4   8   6       69.46       74.51      3.79 o 
  -3   8   6      431.47      435.71      7.48 o 
  -2   8   6        9.63        6.59      2.48 o 
  -1   8   6      110.54      111.74      4.64 o 
   0   8   6       95.55       90.96      4.88 o 
   1   8   6       52.85       56.17      5.06 o 
   2   8   6       24.90       30.06      4.22 o 
   3   8   6       52.97       48.46      5.60 o 
   4   8   6       41.85       42.28      6.50 o 
   5   8   6        0.02       -5.21      5.21 o 
  -8   9   6       17.55       21.06      5.67 o 
  -7   9   6       34.65       35.07      5.21 o 
  -6   9   6      121.47      125.25      5.85 o 
  -5   9   6       69.55       70.53      4.64 o 
  -4   9   6        4.94        1.89      2.74 o 
  -3   9   6      334.46      332.25      6.88 o 
  -2   9   6      138.90      141.03      5.45 o 
  -1   9   6        3.26        4.78      2.95 o 
   0   9   6      137.98      158.29      6.26 o 
   1   9   6       72.37       88.25      5.44 o 
   2   9   6       16.69        9.37      3.88 o 
   3   9   6      186.86      189.40      8.90 o 
   4   9   6       40.56       46.62      6.25 o 
  -7  10   6       57.83       57.93      5.70 o 
  -6  10   6      121.58      127.57      9.08 o 
  -5  10   6        5.77        9.81      3.06 o 
  -4  10   6      175.34      160.44      5.52 o 
  -3  10   6      348.69      336.36      8.95 o 
  -2  10   6      147.73      115.53      5.82 o 
  -1  10   6      285.16      279.38      8.64 o 
   0  10   6      640.42      639.81     11.26 o 
   1  10   6        1.69        3.50      3.68 o 
   2  10   6       36.89       50.86      5.23 o 
   3  10   6      123.32      142.41      8.15 o 
   4  10   6        0.17       -0.42      5.09 o 
  -7  11   6        5.21        4.32      4.38 o 
  -6  11   6        1.96        0.97      4.15 o 
  -5  11   6       33.13       35.30      4.91 o 
  -4  11   6       41.74       52.38      6.68 o 
  -3  11   6       18.92       17.30      4.60 o 
  -2  11   6       12.92       18.31      4.30 o 
  -1  11   6      125.18      119.95      7.13 o 
   0  11   6      178.43      178.67      8.45 o 
   1  11   6       19.41       16.56      4.61 o 
   2  11   6       68.67       70.65      6.89 o 
   3  11   6       99.42       99.35      7.99 o 
  -6  12   6       15.13       12.96      4.56 o 
  -5  12   6        2.25       -2.64      4.07 o 
  -4  12   6       38.79       45.70      6.32 o 
  -3  12   6       37.32       44.31      5.42 o 
  -2  12   6       46.23       36.33      5.27 o 
  -1  12   6      196.59      193.29      8.87 o 
   0  12   6      162.52      160.77      7.76 o 
   1  12   6        6.20       11.14      4.63 o 
   2  12   6       78.61       93.92      7.75 o 
  -5  13   6       76.12       90.12      6.58 o 
  -4  13   6       78.30       91.08      7.84 o 
  -3  13   6        5.01        8.82      6.42 o 
  -2  13   6       58.81       47.25      5.48 o 
  -1  13   6       23.60       10.26      4.94 o 
   0  13   6       29.85       25.80      5.55 o 
   1  13   6       59.89       67.38      9.46 o 
  -4  14   6        3.12       -2.35      5.37 o 
  -3  14   6       12.25       11.63      7.16 o 
  -2  14   6       34.77       35.90      7.92 o 
  -1  14   6        0.80       -1.67      6.07 o 
  -2 -14   7       59.50       73.62      6.89 o 
  -1 -14   7        1.29        6.63      7.26 o 
   0 -14   7       65.50       63.09      6.14 o 
   1 -14   7       10.97       12.23      4.18 o 
   2 -14   7        0.06       -2.60      2.60 o 
   3 -14   7       13.87        6.07     12.94 o 
  -3 -13   7       59.97       74.97      7.95 o 
  -2 -13   7       57.77       51.62      5.97 o 
  -1 -13   7       25.46       28.88      4.53 o 
   0 -13   7       44.32       50.08      4.41 o 
   1 -13   7        4.85        7.35      3.31 o 
   2 -13   7       61.78       64.77      3.38 o 
   3 -13   7       64.94       44.10     13.99 o 
  -4 -12   7       59.05       65.87      6.83 o 
  -3 -12   7       18.75       14.53      4.27 o 
  -2 -12   7        8.37        2.66      4.42 o 
  -1 -12   7      120.58      122.83      6.08 o 
   0 -12   7       73.64       77.39      4.51 o 
   1 -12   7        0.89       -1.79      2.79 o 
   2 -12   7       68.59       61.47      3.08 o 
   3 -12   7      116.68      110.11     17.16 o 
  -5 -11   7        0.39        0.38      5.47 o 
  -4 -11   7       62.83       55.17      6.44 o 
  -3 -11   7        9.31       15.92      4.13 o 
  -2 -11   7       23.69       21.57      3.54 o 
  -1 -11   7      147.73      154.03      6.38 o 
   0 -11   7      208.81      216.21      5.77 o 
   1 -11   7        8.53       10.34      2.21 o 
   2 -11   7      131.78      128.53      3.74 o 
   5 -11   7      103.38       90.37      6.25 o 
  -6 -10   7       14.54       25.35     13.99 o 
  -5 -10   7        9.71        5.64      4.64 o 
  -4 -10   7       64.35       67.75      5.37 o 
  -3 -10   7        0.84        3.56      3.63 o 
  -2 -10   7       63.94       71.24      5.02 o 
  -1 -10   7      200.00      212.46      6.23 o 
   0 -10   7      162.11      151.95      4.76 o 
   1 -10   7      106.82      100.53      3.23 o 
   2 -10   7      316.33      303.24      5.01 o 
   3 -10   7       21.47       23.34      3.64 o 
   4 -10   7      175.79      155.67      5.59 o 
   5 -10   7      197.82      176.13      7.11 o 
   6 -10   7        0.12       -4.57      4.57 o 
  -6  -9   7       21.09       28.25      7.24 o 
  -5  -9   7       94.54       93.83      7.50 o 
  -4  -9   7      140.15      142.78      6.64 o 
  -3  -9   7        6.64        7.07      3.36 o 
  -2  -9   7      323.87      297.44      6.62 o 
  -1  -9   7      139.78      130.37      4.31 o 
   0  -9   7       68.25       73.25      3.35 o 
   1  -9   7      206.96      222.44      4.11 o 
   2  -9   7      264.22      257.63      4.12 o 
   3  -9   7       14.32       17.57      2.41 o 
   4  -9   7      467.73      415.88      9.26 o 
   5  -9   7       81.76       74.29      5.54 o 
   6  -9   7        6.74        8.24      7.77 o 
  -7  -8   7        7.41       16.63      5.51 o 
  -6  -8   7       40.62       44.02      5.76 o 
  -5  -8   7      127.85      124.90      7.85 o 
  -4  -8   7      154.90      162.05      8.32 o 
  -3  -8   7       91.07       88.41      4.07 o 
  -2  -8   7      491.96      466.02      6.88 o 
  -1  -8   7       79.85       91.65      4.26 o 
   0  -8   7      151.00      163.29      4.10 o 
   1  -8   7       50.73       46.98      2.34 o 
   2  -8   7       24.89       20.73      1.95 o 
   3  -8   7      105.66      113.90      3.91 o 
   4  -8   7      482.87      443.20      7.69 o 
   5  -8   7        1.47        2.23      6.26 o 
   6  -8   7        3.49        0.89      6.39 o 
  -7  -7   7       23.78       21.48      5.67 o 
  -6  -7   7       77.13       77.55      6.00 o 
  -5  -7   7      227.41      242.81      7.25 o 
  -4  -7   7      133.24      122.05      5.50 o 
  -3  -7   7      248.35      268.26      5.75 o 
  -2  -7   7      463.43      444.35      5.96 o 
  -1  -7   7       24.08       20.24      1.86 o 
   0  -7   7     2341.49     2327.72     15.78 o 
   1  -7   7       46.42       41.14      2.37 o 
   2  -7   7       63.90       66.54      2.99 o 
   3  -7   7      135.02      138.37      4.53 o 
   4  -7   7      207.16      211.29      7.49 o 
   5  -7   7        7.94        6.31      3.66 o 
   6  -7   7        4.32        6.57      4.17 o 
  -7  -6   7       63.39       61.14      6.59 o 
  -6  -6   7       99.95      103.25      7.48 o 
  -5  -6   7       71.91       69.26      4.67 o 
  -4  -6   7      437.19      431.57      7.21 o 
  -3  -6   7      982.86      984.28     10.19 o 
  -2  -6   7      273.05      253.84      4.24 o 
  -1  -6   7      555.35      561.64      5.54 o 
   0  -6   7     1905.09     1864.91     11.93 o 
   1  -6   7       27.81       20.34      1.62 o 
   2  -6   7       65.43       62.88      3.01 o 
   3  -6   7      129.58      160.94      5.05 o 
   4  -6   7        9.11        8.87      2.99 o 
   5  -6   7       16.86       17.99      4.10 o 
   6  -6   7        6.82        8.73      4.40 o 
   7  -6   7       15.48       25.98      5.49 o 
  -8  -5   7        0.08        1.50      5.10 o 
  -7  -5   7       89.91       79.10      7.97 o 
  -6  -5   7      104.36      103.79      7.81 o 
  -5  -5   7       97.42      121.67      5.60 o 
  -4  -5   7      199.26      206.73      5.56 o 
  -3  -5   7      414.91      442.10      6.56 o 
  -2  -5   7       74.74       91.95      2.84 o 
  -1  -5   7     1562.46     1626.14     11.15 o 
   0  -5   7      580.20      540.64      4.93 o 
   1  -5   7        3.58        4.87      1.01 o 
   2  -5   7       33.01       34.76      2.47 o 
   3  -5   7       29.17       32.65      3.15 o 
   4  -5   7        9.52        8.60      3.40 o 
   5  -5   7       28.40       27.13      6.12 o 
   6  -5   7      194.05      214.32      9.21 o 
   7  -5   7        3.40        3.80      4.92 o 
  -8  -4   7        5.22       18.42      5.51 o 
  -7  -4   7      142.71      167.64      8.61 o 
  -6  -4   7      188.77      189.34      8.33 o 
  -5  -4   7        0.29       -1.84      2.98 o 
  -4  -4   7      230.66      251.68      5.21 o 
  -3  -4   7      388.83      389.52      5.04 o 
  -2  -4   7       73.40       70.36      2.32 o 
  -1  -4   7     2152.61     2087.84     12.96 o 
   0  -4   7      185.65      193.90      2.89 o 
   1  -4   7       26.88       29.60      1.69 o 
   2  -4   7      723.67      706.92      6.51 o 
   3  -4   7      527.73      497.56      7.64 o 
   4  -4   7       10.27       13.20      3.09 o 
   5  -4   7      177.77      171.58      6.49 o 
   6  -4   7      361.75      399.70     13.47 o 
   7  -4   7        2.44        2.02      5.77 o 
  -8  -3   7       28.01       32.70      5.97 o 
  -7  -3   7       69.28       61.96      6.06 o 
  -6  -3   7       22.29       24.29      4.70 o 
  -5  -3   7       45.90       48.34      3.65 o 
  -4  -3   7      291.85      287.15      5.02 o 
  -3  -3   7       10.05       15.06      1.62 o 
  -2  -3   7      833.24      897.01      7.24 o 
  -1  -3   7     1119.06     1039.98      7.31 o 
   0  -3   7       43.90       56.93      1.88 o 
   1  -3   7       53.63       64.58      2.43 o 
   2  -3   7      208.51      221.69      3.98 o 
   3  -3   7      563.19      564.10      7.11 o 
   4  -3   7       11.01        7.68      2.72 o 
   5  -3   7      588.26      618.66     16.21 o 
   6  -3   7      135.68      131.27      7.03 o 
   7  -3   7       75.36       75.83      7.33 o 
  -8  -2   7       97.33      106.17      7.63 o 
  -7  -2   7       97.71      103.20      6.89 o 
  -6  -2   7       38.65       35.57      4.71 o 
  -5  -2   7       19.00       24.51      3.15 o 
  -4  -2   7      136.56      143.79      3.89 o 
  -3  -2   7      548.46      579.09      5.87 o 
  -2  -2   7       85.71       82.58      2.40 o 
  -1  -2   7      765.78      767.63      6.90 o 
   0  -2   7      692.46      714.42      5.64 o 
   1  -2   7      276.61      272.23      3.87 o 
   2  -2   7      618.89      584.68      6.69 o 
   3  -2   7      126.97      119.47      3.93 o 
   4  -2   7      163.29      154.61      5.50 o 
   5  -2   7      653.56      640.64     11.36 o 
   6  -2   7        5.60        3.80      4.49 o 
   7  -2   7      155.78      148.23     10.39 o 
  -8  -1   7      113.29      109.44      7.44 o 
  -7  -1   7       75.57       85.64      8.34 o 
  -6  -1   7      250.02      261.26      7.21 o 
  -5  -1   7      303.04      331.93      6.22 o 
  -4  -1   7      275.36      266.04      4.53 o 
  -3  -1   7      387.11      416.87      5.43 o 
  -2  -1   7      383.19      334.10      3.97 o 
  -1  -1   7      795.58      759.25      6.18 o 
   0  -1   7       30.61       33.45      1.72 o 
   1  -1   7     1945.03     1841.98     11.80 o 
   2  -1   7      458.57      474.07      6.20 o 
   3  -1   7      152.49      151.02      4.25 o 
   4  -1   7      797.07      792.86     10.54 o 
   5  -1   7      255.10      244.58      7.89 o 
   6  -1   7       15.76       11.31      5.04 o 
   7  -1   7       60.95       64.61      8.76 o 
  -9   0   7       23.30       22.50      7.47 o 
  -8   0   7       99.37       97.04      6.25 o 
  -7   0   7        0.84       -0.53      3.36 o 
  -6   0   7      891.63      845.01     11.97 o 
  -5   0   7      683.42      638.82      9.84 o 
  -4   0   7       31.64       33.77      2.26 o 
  -3   0   7      487.25      505.39      5.18 o 
  -2   0   7      451.13      389.83      4.40 o 
  -1   0   7      119.29      128.31      2.86 o 
   0   0   7     1178.76     1186.65      9.11 o 
   1   0   7     1598.56     1550.35     11.19 o 
   2   0   7       14.80       12.25      1.75 o 
   3   0   7       74.87       76.98      2.96 o 
   4   0   7      484.74      518.00     15.16 o 
   5   0   7        8.37        8.36      4.15 o 
   6   0   7       65.40       59.02      8.44 o 
   7   0   7       34.56       19.79      9.08 o 
  -9   1   7       52.33       60.10      7.89 o 
  -8   1   7       81.53       77.76      4.87 o 
  -7   1   7        0.07       -1.96      3.13 o 
  -6   1   7      176.05      197.40      5.91 o 
  -5   1   7      533.93      566.21      7.34 o 
  -4   1   7        0.20        3.74      1.76 o 
  -3   1   7     1312.13     1334.11     13.56 o 
  -2   1   7      234.10      188.91      3.29 o 
  -1   1   7       36.70       42.70      2.13 o 
   0   1   7     2945.98     3017.56     17.80 o 
   1   1   7      274.02      255.89      4.26 o 
   2   1   7      270.09      261.16      4.32 o 
   3   1   7       12.04       12.17      2.29 o 
   4   1   7      101.39       99.93      3.90 o 
   5   1   7       33.51       24.86      5.45 o 
   6   1   7       72.12       69.64      8.29 o 
   7   1   7       37.86       44.08     10.06 o 
  -9   2   7       70.36       76.71     10.06 o 
  -8   2   7       80.68       68.33      4.90 o 
  -7   2   7       65.49       66.67      4.44 o 
  -6   2   7      146.98      163.01      5.42 o 
  -5   2   7      634.77      664.44      8.13 o 
  -4   2   7      518.93      519.91      5.76 o 
  -3   2   7     3716.81     3777.18     23.95 o 
  -2   2   7      254.81      225.47      4.04 o 
  -1   2   7     1299.73     1292.10      9.11 o 
   0   2   7     9048.27     9417.98     56.15 o 
   1   2   7       17.22       17.76      2.06 o 
   2   2   7      603.98      623.64      7.08 o 
   3   2   7       44.19       38.42      3.04 o 
   4   2   7       10.89       13.13      2.96 o 
   5   2   7       44.94       42.14      3.84 o 
   6   2   7       66.87       81.67      8.25 o 
  -9   3   7       22.36       14.49      6.68 o 
  -8   3   7        4.62       -2.73      4.34 o 
  -7   3   7      100.77      101.21      4.41 o 
  -6   3   7      114.44      131.05      5.31 o 
  -5   3   7        8.11        2.68      2.45 o 
  -4   3   7     2482.86     2403.15     16.29 o 
  -3   3   7      941.78      962.61     10.80 o 
  -2   3   7      247.57      239.67      3.84 o 
  -1   3   7      787.17      806.19      7.24 o 
   0   3   7      633.46      607.11      6.00 o 
   1   3   7      155.85      164.70      4.43 o 
   2   3   7      399.49      436.81      6.80 o 
   3   3   7       94.12       95.45      4.37 o 
   4   3   7       39.65       42.61      4.01 o 
   5   3   7       84.35       97.76      5.32 o 
   6   3   7       72.80       89.77     17.11 o 
  -9   4   7       30.11       22.72      7.32 o 
  -8   4   7       12.35        5.38      4.60 o 
  -7   4   7       56.90       67.09      5.47 o 
  -6   4   7      138.95      136.19      4.93 o 
  -5   4   7       48.92       48.63      3.07 o 
  -4   4   7      275.97      303.98      5.15 o 
  -3   4   7      237.15      207.65      3.90 o 
  -2   4   7       31.90       34.99      1.90 o 
  -1   4   7      511.65      506.49      5.97 o 
   0   4   7       91.35       98.41      3.18 o 
   1   4   7       14.74       12.07      1.99 o 
   2   4   7      159.18      150.00      4.74 o 
   3   4   7      411.24      449.51      9.07 o 
   4   4   7       50.47       55.15      4.52 o 
   5   4   7      167.86      171.01      7.24 o 
   6   4   7       69.66       65.67      6.63 o 
  -8   5   7       49.52       44.85      5.83 o 
  -7   5   7      181.07      195.06      9.93 o 
  -6   5   7       72.63       71.00      4.43 o 
  -5   5   7      184.91      180.54      5.91 o 
  -4   5   7      159.21      170.27      4.23 o 
  -3   5   7       13.03        9.87      1.82 o 
  -2   5   7      131.54      133.74      3.20 o 
  -1   5   7      409.36      399.84      5.24 o 
   0   5   7        3.05        1.31      1.84 o 
   1   5   7      307.81      317.96      6.00 o 
   2   5   7      978.51      991.50     12.00 o 
   3   5   7      428.59      413.55      9.32 o 
   4   5   7       84.08       82.84      7.02 o 
   5   5   7      131.55      131.40      8.77 o 
   6   5   7        5.98        3.64      7.37 o 
  -8   6   7       44.53       45.85      5.79 o 
  -7   6   7       19.16       15.73      4.56 o 
  -6   6   7       30.78       32.18      4.29 o 
  -5   6   7      403.23      413.75      7.27 o 
  -4   6   7       48.41       52.09      3.35 o 
  -3   6   7      144.62      136.51      4.11 o 
  -2   6   7      116.05      115.66      3.61 o 
  -1   6   7       10.43       11.82      2.27 o 
   0   6   7        3.03        1.59      2.33 o 
   1   6   7       15.77       14.23      2.63 o 
   2   6   7      179.94      169.42      6.71 o 
   3   6   7       83.52       73.62      6.42 o 
   4   6   7      137.36      117.21      7.93 o 
   5   6   7       92.74       86.35      7.97 o 
  -8   7   7       61.65       66.40      6.14 o 
  -7   7   7        6.49       -2.33      3.82 o 
  -6   7   7       80.22       74.31      4.80 o 
  -5   7   7       52.59       55.57      4.17 o 
  -4   7   7       44.06       58.10      3.58 o 
  -3   7   7       31.57       29.10      3.46 o 
  -2   7   7      167.34      170.08      5.29 o 
  -1   7   7      163.28      174.44      5.59 o 
   0   7   7        4.28        8.16      2.98 o 
   1   7   7      174.85      176.97      6.66 o 
   2   7   7       48.57       45.11      4.58 o 
   3   7   7        6.78       -4.22      4.22 o 
   4   7   7      102.25       93.65      7.84 o 
   5   7   7       21.94       20.35      6.25 o 
  -8   8   7       44.74       46.34      5.34 o 
  -7   8   7        3.68       -0.15      3.89 o 
  -6   8   7      228.72      230.36      7.48 o 
  -5   8   7      365.83      386.16      8.19 o 
  -4   8   7       42.46       50.86      3.82 o 
  -3   8   7      343.70      355.97      7.51 o 
  -2   8   7      480.09      524.56      9.14 o 
  -1   8   7        1.91        0.53      2.88 o 
   0   8   7      222.64      216.30      7.02 o 
   1   8   7      449.97      451.18     11.32 o 
   2   8   7        0.85       -1.44      3.50 o 
   3   8   7      137.68      141.22      9.01 o 
   4   8   7       89.80       75.80      7.64 o 
  -7   9   7       28.33       18.70      4.45 o 
  -6   9   7      156.13      186.85      7.12 o 
  -5   9   7       61.68       73.71      5.05 o 
  -4   9   7       73.13       69.52      5.66 o 
  -3   9   7      865.16      812.22     11.90 o 
  -2   9   7       28.41       22.56      3.49 o 
  -1   9   7      108.44      103.20      5.33 o 
   0   9   7      201.02      202.84      9.23 o 
   1   9   7       60.24       60.19      5.06 o 
   2   9   7       36.85       40.99      5.36 o 
   3   9   7       60.96       59.89      6.29 o 
   4   9   7       27.27       24.61      7.99 o 
  -7  10   7        0.37       -0.28      4.97 o 
  -6  10   7        6.27        1.25      3.74 o 
  -5  10   7      111.84      117.23      5.92 o 
  -4  10   7        0.61       -3.03      3.03 o 
  -3  10   7      496.30      479.46     10.09 o 
  -2  10   7       18.34       17.79      3.96 o 
  -1  10   7       40.61       43.06      4.84 o 
   0  10   7      229.81      239.99      7.76 o 
   1  10   7       43.77       53.96      5.10 o 
   2  10   7       48.70       44.65      6.51 o 
   3  10   7       53.65       56.66      6.39 o 
  -7  11   7       45.21       66.28     14.52 o 
  -6  11   7       15.85       19.21      4.85 o 
  -5  11   7        4.45        1.11      3.39 o 
  -4  11   7      210.48      203.34      8.13 o 
  -3  11   7      441.22      386.99     10.30 o 
  -2  11   7       44.29       45.55      5.56 o 
  -1  11   7      403.76      400.50      9.96 o 
   0  11   7      187.57      208.32      9.24 o 
   1  11   7        3.33        0.02      4.13 o 
   2  11   7       91.09       96.02      7.95 o 
   3  11   7       67.87       71.36      7.61 o 
  -6  12   7        1.79       -4.73      4.73 o 
  -5  12   7       21.06       27.39      5.70 o 
  -4  12   7       37.01       43.38      4.66 o 
  -3  12   7        2.31        3.49      4.07 o 
  -2  12   7       14.54       12.47      4.65 o 
  -1  12   7        4.68       -4.44      4.44 o 
   0  12   7        1.30       -3.62      4.10 o 
   1  12   7       14.16       12.65      4.83 o 
   2  12   7       26.17       22.24      7.70 o 
  -5  13   7        0.96        1.38      5.12 o 
  -4  13   7       19.04       28.74      5.35 o 
  -3  13   7        2.74       -3.96      3.96 o 
  -2  13   7        0.42        3.59      4.33 o 
  -1  13   7       30.50       33.69      6.21 o 
   0  13   7        3.42       -4.82      4.82 o 
  -3  14   7       54.84       57.95      9.17 o 
  -2  14   7       31.22       22.65      5.44 o 
  -1 -14   8        2.11       -4.05      4.05 o 
   0 -14   8       51.15       47.44      5.08 o 
   1 -14   8       11.38       11.47      3.90 o 
   2 -14   8        0.07        1.57      2.77 o 
  -3 -13   8       42.27       50.55      6.74 o 
  -2 -13   8       32.64       31.99      5.68 o 
  -1 -13   8        8.59        9.27      4.04 o 
   0 -13   8       46.55       48.78      4.43 o 
   1 -13   8       25.91       25.50      3.65 o 
   2 -13   8       34.57       32.48      3.29 o 
  -4 -12   8       43.24       47.77      6.34 o 
  -3 -12   8       70.07       61.34      5.42 o 
  -2 -12   8        0.97        2.84      4.80 o 
  -1 -12   8      103.70      110.98      6.04 o 
   0 -12   8      156.21      175.50      5.72 o 
   1 -12   8        9.73        9.88      2.99 o 
   2 -12   8      196.33      176.74      4.68 o 
   3 -12   8      179.16      150.77      4.85 o 
   4 -12   8        0.18        2.64      4.75 o 
  -5 -11   8        0.11        2.98      5.25 o 
  -4 -11   8       48.83       50.60      5.61 o 
  -3 -11   8       77.56       75.10      5.71 o 
  -2 -11   8       24.25       28.29      3.73 o 
  -1 -11   8      138.79      128.01      5.58 o 
   0 -11   8       93.40      101.64      4.25 o 
   1 -11   8       23.82       29.07      2.68 o 
   2 -11   8      317.12      294.49      5.48 o 
   3 -11   8       17.57       17.60      2.86 o 
   4 -11   8       34.75       23.95      4.15 o 
   5 -11   8       23.32       21.35      3.91 o 
  -5 -10   8       34.23       32.41      5.47 o 
  -4 -10   8       60.48       44.64      5.79 o 
  -3 -10   8       26.08       39.43      4.36 o 
  -2 -10   8       58.01       53.24      3.99 o 
  -1 -10   8      225.08      238.65      6.54 o 
   0 -10   8       33.88       26.32      2.96 o 
   1 -10   8      158.88      160.28      4.04 o 
   2 -10   8      211.15      216.05      4.72 o 
   3 -10   8        2.87        3.24      2.09 o 
   4 -10   8       43.35       45.35      3.69 o 
   5 -10   8       31.51       19.59      5.40 o 
  -6  -9   8        0.01        7.21      5.82 o 
  -5  -9   8       69.68       75.80      7.03 o 
  -4  -9   8      149.44      183.89      7.78 o 
  -3  -9   8       14.45       13.42      3.33 o 
  -2  -9   8      198.88      210.10      9.85 o 
  -1  -9   8      114.51      122.28      4.21 o 
   0  -9   8      135.45      130.16      4.09 o 
   1  -9   8      200.41      207.68      4.59 o 
   2  -9   8       41.03       39.36      2.46 o 
   3  -9   8       11.32        9.29      2.79 o 
   4  -9   8       18.32       22.86      3.32 o 
   5  -9   8       46.00       39.34      4.97 o 
   6  -9   8        4.17        5.11      4.46 o 
  -6  -8   8       61.20       63.07      6.88 o 
  -5  -8   8       70.02       66.81      6.12 o 
  -4  -8   8      155.91      141.38      7.09 o 
  -3  -8   8      188.07      188.03      6.16 o 
  -2  -8   8      248.04      254.08      5.84 o 
  -1  -8   8        3.44        2.55      2.23 o 
   0  -8   8       14.23        7.91      2.17 o 
   1  -8   8      294.12      297.09      6.43 o 
   2  -8   8       12.28       14.92      2.20 o 
   3  -8   8        7.97        7.54      2.49 o 
   4  -8   8       85.27       91.82      6.40 o 
   5  -8   8      125.83      136.84      7.62 o 
   6  -8   8        0.21       -4.88      5.69 o 
  -7  -7   8        2.11        0.75      4.74 o 
  -6  -7   8      126.42      124.24      6.72 o 
  -5  -7   8       53.26       62.44      5.23 o 
  -4  -7   8        4.39        2.55      3.05 o 
  -3  -7   8      720.05      682.36      8.93 o 
  -2  -7   8        8.72        5.38      2.07 o 
  -1  -7   8        0.49       -0.98      1.76 o 
   0  -7   8       26.22       25.47      1.96 o 
   1  -7   8      196.68      189.82      4.33 o 
   2  -7   8       79.34       71.19      3.16 o 
   3  -7   8       65.21       64.78      5.25 o 
   4  -7   8      302.58      329.63      8.38 o 
   5  -7   8       60.55       66.45      5.28 o 
   6  -7   8       14.57       17.14      4.62 o 
  -7  -6   8       19.00       14.69      5.24 o 
  -6  -6   8       93.91       99.80      6.25 o 
  -5  -6   8      143.00      140.38      6.00 o 
  -4  -6   8       91.46       93.26      4.42 o 
  -3  -6   8     1306.39     1355.01     13.36 o 
  -2  -6   8      332.50      335.99      5.19 o 
  -1  -6   8       29.21       34.13      2.04 o 
   0  -6   8      201.94      209.57      3.59 o 
   1  -6   8      227.67      232.87      4.79 o 
   2  -6   8      263.52      260.67      6.11 o 
   3  -6   8      269.83      277.18      6.76 o 
   4  -6   8      407.79      390.00     11.47 o 
   5  -6   8       19.60       12.61      4.12 o 
   6  -6   8       93.58       86.58      6.83 o 
  -8  -5   8        2.38       -3.39      4.80 o 
  -7  -5   8       96.29       85.71      7.05 o 
  -6  -5   8      185.53      193.23     10.07 o 
  -5  -5   8      130.41      121.58      5.67 o 
  -4  -5   8      117.17      121.27      4.62 o 
  -3  -5   8      183.67      166.40      4.25 o 
  -2  -5   8      138.95      130.64      3.35 o 
  -1  -5   8      467.53      476.62      5.15 o 
   0  -5   8     1310.58     1303.10      9.65 o 
   1  -5   8       10.82       10.32      1.57 o 
   2  -5   8      374.41      370.36      5.93 o 
   3  -5   8      701.83      767.68     21.16 o 
   4  -5   8       95.98       95.93      7.39 o 
   5  -5   8      201.70      215.25      9.69 o 
   6  -5   8       64.35       66.64     10.55 o 
  -8  -4   8        0.11       -3.58      4.74 o 
  -7  -4   8       68.98       75.24      6.56 o 
  -6  -4   8      157.36      152.07      7.73 o 
  -5  -4   8       26.12       22.80      3.58 o 
  -4  -4   8       73.90       81.69      3.94 o 
  -3  -4   8      193.89      189.69      4.26 o 
  -2  -4   8       16.95       18.64      1.72 o 
  -1  -4   8      537.44      547.55      5.47 o 
   0  -4   8     1736.53     1747.14     12.11 o 
   1  -4   8       32.78       37.96      1.89 o 
   2  -4   8     1457.50     1393.00     13.26 o 
   3  -4   8      687.24      660.15      9.07 o 
   4  -4   8        5.70       14.05      3.53 o 
   5  -4   8      337.22      351.14      9.45 o 
   6  -4   8        2.78       -0.43      4.46 o 
  -8  -3   8       13.26       12.09      5.27 o 
  -7  -3   8       92.33       86.05      6.78 o 
  -6  -3   8      161.50      143.63      7.45 o 
  -5  -3   8        0.48       -1.07      3.00 o 
  -4  -3   8      125.09      126.75      4.11 o 
  -3  -3   8      592.52      603.89      6.75 o 
  -2  -3   8      165.77      182.79      3.49 o 
  -1  -3   8     3399.06     3351.03     19.61 o 
   0  -3   8     1382.07     1426.35     10.54 o 
   1  -3   8      159.74      153.21      3.59 o 
   2  -3   8     1070.53     1040.59     13.67 o 
   3  -3   8       21.73       36.50      3.08 o 
   4  -3   8      137.20      133.95      7.08 o 
   5  -3   8      255.66      236.52     10.28 o 
   6  -3   8        3.33       11.59      4.60 o 
  -8  -2   8       62.73       80.77      7.06 o 
  -7  -2   8      112.16      103.01      7.89 o 
  -6  -2   8       19.89       11.91      4.22 o 
  -5  -2   8      162.35      156.50      5.23 o 
  -4  -2   8      380.50      351.01      6.03 o 
  -3  -2   8      227.23      250.26      4.13 o 
  -2  -2   8      590.54      534.04      5.47 o 
  -1  -2   8     1223.97     1208.70      9.08 o 
   0  -2   8        5.99        4.40      1.59 o 
   1  -2   8      724.52      731.07      6.89 o 
   2  -2   8      200.05      208.37      4.76 o 
   3  -2   8      151.54      164.19      4.97 o 
   4  -2   8      212.47      208.00      6.88 o 
   5  -2   8      158.91      181.12      8.18 o 
   6  -2   8        2.58       -1.64      4.48 o 
  -8  -1   8       82.98       74.28      6.91 o 
  -7  -1   8       21.54       23.46      4.91 o 
  -6  -1   8      214.76      176.74      6.58 o 
  -5  -1   8      305.72      291.50      7.81 o 
  -4  -1   8      171.97      161.65      4.80 o 
  -3  -1   8       22.63       30.74      2.09 o 
  -2  -1   8     1064.20     1072.94      8.12 o 
  -1  -1   8      203.15      180.47      3.47 o 
   0  -1   8      145.73      164.46      3.20 o 
   1  -1   8      317.95      281.91      3.70 o 
   2  -1   8        7.64        5.05      2.01 o 
   3  -1   8       54.19       58.15      3.35 o 
   4  -1   8      164.29      162.83      6.10 o 
   5  -1   8      203.72      198.32      8.58 o 
   6  -1   8       10.79        3.88      4.99 o 
  -8   0   8      123.28      124.95      6.89 o 
  -7   0   8       23.54       20.99      4.21 o 
  -6   0   8      653.96      626.46     12.44 o 
  -5   0   8      486.92      484.07      7.32 o 
  -4   0   8      299.22      277.90      4.67 o 
  -3   0   8      176.61      167.92      3.71 o 
  -2   0   8     1561.36     1501.53     10.42 o 
  -1   0   8       45.73       49.62      2.35 o 
   0   0   8      153.46      145.83      3.38 o 
   1   0   8      439.34      430.68      5.24 o 
   2   0   8       14.72       11.71      2.11 o 
   3   0   8        1.47       -1.15      2.02 o 
   4   0   8       72.70       85.55      5.08 o 
   5   0   8      117.73      131.03     10.41 o 
   6   0   8        0.35       -5.41      6.50 o 
  -9   1   8       59.65       79.45     11.67 o 
  -8   1   8      211.02      206.52     10.83 o 
  -7   1   8        3.18        0.29      3.35 o 
  -6   1   8      919.87      918.77     12.56 o 
  -5   1   8       14.59       17.87      3.05 o 
  -4   1   8      143.15      146.08      4.29 o 
  -3   1   8     1052.10     1017.59      8.67 o 
  -2   1   8      243.60      249.71      3.80 o 
  -1   1   8      938.90      992.44      8.89 o 
   0   1   8      990.54      991.19      8.56 o 
   1   1   8      330.44      350.23      5.18 o 
   2   1   8        0.48       -1.94      1.94 o 
   3   1   8       49.02       66.00      3.39 o 
   4   1   8      148.27      159.64      4.92 o 
   5   1   8       24.94       28.71      5.79 o 
   6   1   8       34.08       25.13      6.40 o 
  -9   2   8        9.23        3.47      6.45 o 
  -8   2   8      107.86       94.30      5.17 o 
  -7   2   8       26.95       25.96      3.79 o 
  -6   2   8      503.09      542.84      9.65 o 
  -5   2   8        2.49        4.30      2.64 o 
  -4   2   8      345.08      354.35      5.61 o 
  -3   2   8       62.09       51.40      2.57 o 
  -2   2   8       24.74       25.55      1.99 o 
  -1   2   8        6.73        7.05      1.32 o 
   0   2   8      691.77      727.15      7.32 o 
   1   2   8      513.57      507.63      6.84 o 
   2   2   8       18.12        8.10      2.17 o 
   3   2   8      151.07      143.60      5.02 o 
   4   2   8      125.85      138.23      5.16 o 
   5   2   8        6.92        3.95      3.25 o 
   6   2   8      102.01      110.72     11.04 o 
  -9   3   8       25.56       20.76      8.72 o 
  -8   3   8       18.89       20.88      5.38 o 
  -7   3   8       30.55       35.99      3.85 o 
  -6   3   8      245.73      283.79      6.94 o 
  -5   3   8      132.60      135.69      4.90 o 
  -4   3   8      694.22      674.03      9.38 o 
  -3   3   8     1440.75     1451.28     12.02 o 
  -2   3   8      310.47      298.43      4.67 o 
  -1   3   8      249.83      259.56      4.12 o 
   0   3   8     1963.31     1951.71     14.70 o 
   1   3   8      196.66      206.00      4.44 o 
   2   3   8      242.87      264.30      6.58 o 
   3   3   8      215.89      205.74      6.11 o 
   4   3   8       12.85       10.91      3.56 o 
   5   3   8      106.64      120.66      6.13 o 
   6   3   8      177.26      177.92     12.92 o 
  -8   4   8        9.06       11.14      6.06 o 
  -7   4   8      149.93      141.99      7.45 o 
  -6   4   8       67.15       77.73      4.23 o 
  -5   4   8       20.09       23.56      2.99 o 
  -4   4   8        2.78        3.53      2.20 o 
  -3   4   8        7.88        6.49      1.83 o 
  -2   4   8        4.49        4.75      1.70 o 
  -1   4   8      536.29      561.69      6.92 o 
   0   4   8      889.29      874.73      8.67 o 
   1   4   8      190.16      223.02      4.80 o 
   2   4   8     1211.78     1175.12     17.26 o 
   3   4   8       18.55       27.22      3.84 o 
   4   4   8        6.63        9.70      3.87 o 
   5   4   8       61.86       64.58      5.57 o 
   6   4   8       96.45       63.09      9.40 o 
  -8   5   8       18.65       16.40      5.76 o 
  -7   5   8       50.61       54.90      5.25 o 
  -6   5   8       12.75       13.95      3.69 o 
  -5   5   8       16.90       11.63      2.76 o 
  -4   5   8       85.57      101.24      4.11 o 
  -3   5   8      275.55      275.15      5.21 o 
  -2   5   8       28.41       24.47      2.38 o 
  -1   5   8      167.80      170.21      4.64 o 
   0   5   8      688.75      703.49      9.28 o 
   1   5   8       93.91       93.45      3.82 o 
   2   5   8     1262.19     1246.22     15.85 o 
   3   5   8        0.50       -1.90      4.20 o 
   4   5   8       36.21       42.60      6.82 o 
   5   5   8       44.39       41.88      6.95 o 
  -8   6   8       63.84       78.82      8.42 o 
  -7   6   8       61.29       59.50      6.06 o 
  -6   6   8        0.41       -3.45      3.45 o 
  -5   6   8      155.15      150.54      5.63 o 
  -4   6   8      428.11      412.07      8.08 o 
  -3   6   8      186.56      183.07      4.54 o 
  -2   6   8      741.14      777.70      9.50 o 
  -1   6   8      789.79      766.04     10.06 o 
   0   6   8       18.04       21.23      3.42 o 
   1   6   8      227.00      217.26      7.09 o 
   2   6   8      145.53      181.69      7.69 o 
   3   6   8       77.96       90.43      7.99 o 
   4   6   8       59.10       39.59      6.29 o 
   5   6   8       37.44       36.72      6.76 o 
  -8   7   8       81.46       80.07      7.41 o 
  -7   7   8       40.64       37.96      5.38 o 
  -6   7   8      149.25      141.38      6.82 o 
  -5   7   8      513.70      529.08      9.77 o 
  -4   7   8       45.38       45.36      3.71 o 
  -3   7   8      129.68      148.14      7.42 o 
  -2   7   8      308.80      321.20      7.44 o 
  -1   7   8        0.98       -0.29      2.82 o 
   0   7   8      224.01      201.29      6.87 o 
   1   7   8      354.36      360.01      8.65 o 
   2   7   8        7.28        5.79      4.07 o 
   3   7   8       43.12       42.61      5.48 o 
   4   7   8       48.46       36.57      6.44 o 
  -8   8   8       21.50       20.60      4.96 o 
  -7   8   8        0.81       -1.49      4.04 o 
  -6   8   8      133.70      143.64      7.48 o 
  -5   8   8      122.14      119.17      5.66 o 
  -4   8   8        4.55        7.03      3.31 o 
  -3   8   8      134.00      129.86      5.02 o 
  -2   8   8      207.87      224.14      6.91 o 
  -1   8   8        0.13        0.49      2.98 o 
   0   8   8       50.17       49.26      4.46 o 
   1   8   8       89.41      100.97      5.84 o 
   2   8   8        0.26        3.57      4.20 o 
   3   8   8       10.12        9.20      4.78 o 
   4   8   8       64.48       69.63      6.77 o 
  -7   9   8        3.94       -3.05      4.10 o 
  -6   9   8      230.37      224.65      8.74 o 
  -5   9   8      183.58      197.68      8.22 o 
  -4   9   8        9.19        8.97      3.42 o 
  -3   9   8      435.65      408.83     10.80 o 
  -2   9   8      324.51      319.68      8.52 o 
  -1   9   8       12.86        7.60      4.28 o 
   0   9   8      341.00      356.14      8.76 o 
   1   9   8      132.21      138.46      7.46 o 
   2   9   8        4.01        2.67      4.54 o 
   3   9   8        8.27       15.55      5.12 o 
  -7  10   8       10.93       17.83      5.69 o 
  -6  10   8       34.32       31.77      4.85 o 
  -5  10   8       27.11       25.23      4.75 o 
  -4  10   8      229.57      218.16      7.37 o 
  -3  10   8       65.83       63.52      5.21 o 
  -2  10   8       26.56       32.02      4.85 o 
  -1  10   8      103.58      105.57      6.38 o 
   0  10   8      122.85      122.36      6.40 o 
   1  10   8        7.53       -0.08      4.19 o 
   2  10   8       27.97       26.11      5.29 o 
   3  10   8       40.73       51.02      6.51 o 
  -6  11   8       22.23       25.40      8.55 o 
  -5  11   8        2.97       -0.87      5.37 o 
  -4  11   8        6.89        1.61      3.71 o 
  -3  11   8       15.71       16.72      4.68 o 
  -2  11   8       31.84       24.59      5.81 o 
  -1  11   8        0.91        4.24      4.05 o 
   0  11   8       81.93       80.98      9.99 o 
   1  11   8       21.70       37.47      5.99 o 
   2  11   8       17.30        9.20      7.08 o 
  -5  12   8        0.44        2.54      5.06 o 
  -4  12   8      109.77      122.32      6.73 o 
  -3  12   8      125.67      130.71      7.78 o 
  -2  12   8       11.34       14.91      4.92 o 
  -1  12   8       91.19       87.97      7.20 o 
   0  12   8        2.26        1.75      4.44 o 
   1  12   8       18.67       26.89      8.64 o 
  -4  13   8        7.76        4.50      5.02 o 
  -3  13   8        0.33        6.88      4.59 o 
  -2  13   8       43.86       37.01      7.39 o 
  -1  13   8       52.85       49.64      7.12 o 
  -2 -13   9       15.30       12.81      4.71 o 
  -1 -13   9       60.67       64.24      5.41 o 
   0 -13   9       47.62       44.31      4.55 o 
   1 -13   9        9.34       11.99      3.81 o 
   2 -13   9       33.95       26.40      3.32 o 
  -3 -12   9       80.40       98.13      7.63 o 
  -2 -12   9       11.91       12.59      4.74 o 
  -1 -12   9      110.44      121.16      5.78 o 
   0 -12   9       43.65       41.98      3.89 o 
   1 -12   9        0.47        1.50      2.99 o 
   2 -12   9       48.09       45.53      3.54 o 
   3 -12   9        9.28        4.11      2.68 o 
  -4 -11   9       44.32       47.07      5.58 o 
  -3 -11   9       74.85       78.71      5.86 o 
  -2 -11   9        0.17       -1.96      4.80 o 
  -1 -11   9       70.60       68.59      4.71 o 
   0 -11   9       41.04       47.74      4.05 o 
   1 -11   9       11.51       10.40      3.64 o 
   2 -11   9       90.89       88.25      4.13 o 
   3 -11   9       37.41       33.41      3.23 o 
   4 -11   9        2.83        4.14      3.04 o 
  -5 -10   9       65.10       74.94      8.05 o 
  -4 -10   9       97.41      111.57      7.01 o 
  -3 -10   9       51.19       49.24      4.66 o 
  -2 -10   9       28.58       34.10      3.54 o 
  -1 -10   9       93.95      103.28      5.30 o 
   0 -10   9       63.07       53.86      3.53 o 
   1 -10   9        5.12        9.05      2.62 o 
   2 -10   9      182.66      180.05      5.10 o 
   3 -10   9      107.91      114.07      5.21 o 
   4 -10   9        3.64        1.19      3.54 o 
   5 -10   9      156.81      153.63      7.67 o 
  -6  -9   9        5.76        6.64      6.05 o 
  -5  -9   9       72.50       72.04      6.45 o 
  -4  -9   9       79.29       78.32      5.57 o 
  -3  -9   9       16.11       10.56      3.53 o 
  -2  -9   9      123.44      117.06      4.98 o 
  -1  -9   9       89.19       94.47      4.10 o 
   0  -9   9       11.43        7.61      2.55 o 
   1  -9   9       53.18       60.50      3.22 o 
   2  -9   9      266.27      272.29      7.97 o 
   3  -9   9       51.41       52.60      4.18 o 
   4  -9   9      123.06      125.41      6.81 o 
   5  -9   9      160.77      171.24     12.79 o 
  -6  -8   9       19.66        6.21      5.87 o 
  -5  -8   9       69.56       75.00      7.05 o 
  -4  -8   9       31.08       42.43      4.68 o 
  -3  -8   9        3.83        6.30      3.31 o 
  -2  -8   9      161.92      173.08      5.78 o 
  -1  -8   9      239.48      241.66      5.31 o 
   0  -8   9        0.31       -0.52      2.22 o 
   1  -8   9      493.48      492.39      7.03 o 
   2  -8   9      273.09      257.35      5.39 o 
   3  -8   9       32.03       43.22      4.07 o 
   4  -8   9      299.40      294.28      8.17 o 
   5  -8   9       30.58       32.02      5.38 o 
  -7  -7   9        1.79        9.17      5.86 o 
  -6  -7   9       30.28       35.37      4.90 o 
  -5  -7   9       87.81       86.12      5.95 o 
  -4  -7   9       32.12       32.90      3.86 o 
  -3  -7   9      824.32      831.26     10.13 o 
  -2  -7   9      398.18      401.78      6.53 o 
  -1  -7   9      206.19      219.00      4.75 o 
   0  -7   9      113.97      122.36      3.54 o 
   1  -7   9      681.45      703.71      8.56 o 
   2  -7   9       77.06       79.41      3.90 o 
   3  -7   9      305.65      283.55      9.22 o 
   4  -7   9      200.58      215.67      7.55 o 
   5  -7   9       18.74       14.19      5.39 o 
   6  -7   9       47.23       58.92      6.76 o 
  -7  -6   9       20.74       36.30      5.98 o 
  -6  -6   9       64.23       50.87      5.22 o 
  -5  -6   9      119.73      110.66      5.57 o 
  -4  -6   9        2.71        4.37      2.73 o 
  -3  -6   9      690.70      652.61      8.72 o 
  -2  -6   9      206.98      212.71      4.73 o 
  -1  -6   9        4.90        3.68      1.86 o 
   0  -6   9      177.75      182.29      4.10 o 
   1  -6   9      146.94      148.06      3.94 o 
   2  -6   9       46.13       65.26      3.92 o 
   3  -6   9      392.35      384.32      9.91 o 
   4  -6   9        5.57        6.44      3.82 o 
   5  -6   9       14.98       18.66      4.67 o 
   6  -6   9       39.38       56.84     10.37 o 
  -7  -5   9       19.66       13.19      5.19 o 
  -6  -5   9      210.12      228.62     14.38 o 
  -5  -5   9      183.67      185.76      6.74 o 
  -4  -5   9      133.54      128.35      5.07 o 
  -3  -5   9      640.66      595.60      7.51 o 
  -2  -5   9      147.22      167.82      3.93 o 
  -1  -5   9      605.38      598.22      6.31 o 
   0  -5   9       68.28       70.90      2.60 o 
   1  -5   9        3.92        3.14      1.75 o 
   2  -5   9      395.14      363.30      6.89 o 
   3  -5   9      836.31      746.99     11.22 o 
   4  -5   9        0.36        1.74      3.83 o 
   5  -5   9        2.19        1.82      4.22 o 
   6  -5   9       26.90       26.13      5.59 o 
  -8  -4   9        0.04       -1.28      4.83 o 
  -7  -4   9       23.55       18.52      5.21 o 
  -6  -4   9      229.72      214.93      9.06 o 
  -5  -4   9       65.81       66.69      4.68 o 
  -4  -4   9      283.02      287.34      6.50 o 
  -3  -4   9      568.11      511.08      6.69 o 
  -2  -4   9      184.68      188.15      3.66 o 
  -1  -4   9     2426.48     2474.86     16.08 o 
   0  -4   9       13.11       11.25      1.85 o 
   1  -4   9        8.86        5.77      1.99 o 
   2  -4   9       46.35       56.86      3.79 o 
   3  -4   9      269.63      268.26      7.27 o 
   4  -4   9       14.45        6.85      3.21 o 
   5  -4   9        1.84        5.71      3.31 o 
   6  -4   9       31.22       31.73      6.14 o 
  -8  -3   9       31.70       22.63      5.68 o 
  -7  -3   9       73.40       66.88      6.49 o 
  -6  -3   9      192.38      185.89      8.35 o 
  -5  -3   9        2.24        6.22      3.25 o 
  -4  -3   9      143.43      156.95      5.32 o 
  -3  -3   9      239.66      244.27      4.70 o 
  -2  -3   9      127.33      135.12      3.07 o 
  -1  -3   9      918.17      869.53      8.32 o 
   0  -3   9        1.98       -1.73      1.73 o 
   1  -3   9        1.09        1.73      1.86 o 
   2  -3   9       64.19       64.32      4.01 o 
   3  -3   9       92.13       95.77      4.86 o 
   4  -3   9       18.56       19.93      3.93 o 
   5  -3   9       59.76       58.94      5.31 o 
   6  -3   9       31.90       27.69      5.27 o 
  -8  -2   9       70.92       75.02      6.92 o 
  -7  -2   9       72.53       79.14      6.58 o 
  -6  -2   9       32.23       44.99      5.25 o 
  -5  -2   9       75.95       89.82      5.04 o 
  -4  -2   9      277.08      296.11      6.10 o 
  -3  -2   9      102.33      103.46      3.48 o 
  -2  -2   9      271.81      262.75      3.82 o 
  -1  -2   9      211.37      197.42      3.72 o 
   0  -2   9      190.87      194.53      4.43 o 
   1  -2   9       10.48       14.60      2.08 o 
   2  -2   9      334.15      332.12      6.38 o 
   3  -2   9       56.02       62.68      4.09 o 
   4  -2   9       66.83       60.02      4.63 o 
   5  -2   9      427.15      446.78     12.80 o 
   6  -2   9        2.13        6.09      5.00 o 
  -8  -1   9       62.64       65.63      8.38 o 
  -7  -1   9       50.68       51.94      5.98 o 
  -6  -1   9       81.45       85.86      6.09 o 
  -5  -1   9      714.44      702.62      9.62 o 
  -4  -1   9      255.83      230.98      5.42 o 
  -3  -1   9       27.76       23.95      2.21 o 
  -2  -1   9     1016.40     1017.49      8.95 o 
  -1  -1   9      126.50      144.07      3.43 o 
   0  -1   9      232.83      242.10      3.93 o 
   1  -1   9       57.76       67.69      2.52 o 
   2  -1   9      588.09      603.54      8.22 o 
   3  -1   9        6.31        7.42      2.61 o 
   4  -1   9      296.08      293.69     11.86 o 
   5  -1   9      420.85      453.08     19.54 o 
   6  -1   9       26.15       29.90      7.11 o 
  -8   0   9       70.28       69.27      8.56 o 
  -7   0   9        3.80       12.06      4.46 o 
  -6   0   9       40.87       43.06      4.35 o 
  -5   0   9      146.44      142.59      5.42 o 
  -4   0   9       44.02       39.22      3.12 o 
  -3   0   9      105.89      113.03      3.83 o 
  -2   0   9      480.56      481.03      5.88 o 
  -1   0   9       80.78       78.16      2.82 o 
   0   0   9        5.02        3.68      1.70 o 
   1   0   9      340.32      324.95      4.90 o 
   2   0   9      255.38      229.51      4.61 o 
   3   0   9       74.54       79.38      4.34 o 
   4   0   9      519.40      561.03     20.17 o 
   5   0   9       97.87      109.17      7.46 o 
   6   0   9       77.25       93.46     10.89 o 
  -8   1   9      107.26      135.08      8.29 o 
  -7   1   9        2.69        2.90      3.76 o 
  -6   1   9      146.80      156.31      6.20 o 
  -5   1   9      140.21      133.12      5.49 o 
  -4   1   9      179.04      184.01      5.43 o 
  -3   1   9      282.15      299.56      4.93 o 
  -2   1   9     1262.69     1238.43     10.79 o 
  -1   1   9      289.15      300.80      4.74 o 
   0   1   9     1205.33     1193.38     10.09 o 
   1   1   9     1643.89     1600.35     12.49 o 
   2   1   9       17.31       24.52      2.72 o 
   3   1   9      340.58      348.27      6.49 o 
   4   1   9      369.44      357.45      7.18 o 
   5   1   9        0.21        0.10      5.87 o 
   6   1   9       55.16       51.50      7.70 o 
  -8   2   9       48.42       36.72      5.39 o 
  -7   2   9       36.53       44.85      4.45 o 
  -6   2   9      228.84      237.53      8.11 o 
  -5   2   9       67.68       65.51      4.33 o 
  -4   2   9      323.38      326.96      6.26 o 
  -3   2   9     1624.79     1573.04     13.70 o 
  -2   2   9      471.31      493.04      6.08 o 
  -1   2   9      145.49      147.56      4.18 o 
   0   2   9     1332.98     1317.53     10.68 o 
   1   2   9      195.54      210.62      4.38 o 
   2   2   9       93.21       92.47      4.27 o 
   3   2   9      405.08      459.39      7.94 o 
   4   2   9       44.66       45.81      4.05 o 
   5   2   9       48.78       50.94      9.72 o 
   6   2   9       47.43       44.13     10.96 o 
  -8   3   9       26.65       14.66      5.83 o 
  -7   3   9       63.61       65.82      4.98 o 
  -6   3   9      181.20      187.00      6.40 o 
  -5   3   9      126.78      117.54      5.08 o 
  -4   3   9        3.30        3.34      2.56 o 
  -3   3   9       82.59       89.41      3.82 o 
  -2   3   9      194.91      175.61      4.58 o 
  -1   3   9      548.54      541.97      6.25 o 
   0   3   9      580.89      536.20      6.92 o 
   1   3   9        9.92        7.04      2.26 o 
   2   3   9       40.64       54.09      3.80 o 
   3   3   9      199.08      181.83      8.10 o 
   4   3   9        0.40       -1.52      3.29 o 
   5   3   9       36.85       37.83      5.68 o 
  -8   4   9        4.35        5.63      4.84 o 
  -7   4   9       71.08       87.45      7.42 o 
  -6   4   9      564.71      640.08     10.57 o 
  -5   4   9        2.08       -2.78      2.78 o 
  -4   4   9      411.34      407.90      8.15 o 
  -3   4   9       53.09       53.06      3.15 o 
  -2   4   9       13.60       21.40      2.47 o 
  -1   4   9     1172.53     1182.08     11.18 o 
   0   4   9      151.23      159.62      4.48 o 
   1   4   9      142.30      156.32      4.67 o 
   2   4   9      228.25      203.89      7.14 o 
   3   4   9      250.93      235.38      7.82 o 
   4   4   9        1.06        2.17      3.85 o 
   5   4   9       20.80       12.87      4.70 o 
  -8   5   9       26.60       21.20      5.61 o 
  -7   5   9       37.41       43.31      8.90 o 
  -6   5   9      135.62      152.10      6.74 o 
  -5   5   9      244.04      239.01      6.78 o 
  -4   5   9      804.35      821.61     10.34 o 
  -3   5   9        5.13       10.05      2.67 o 
  -2   5   9      413.61      388.64      6.46 o 
  -1   5   9      639.25      648.15      8.36 o 
   0   5   9       21.80       26.44      2.99 o 
   1   5   9        7.14       11.96      2.90 o 
   2   5   9        2.13        6.00      3.97 o 
   3   5   9        9.00        9.32      4.74 o 
   4   5   9        7.95       17.92      5.55 o 
   5   5   9       35.02       29.59      6.31 o 
  -8   6   9       81.75       82.85     16.54 o 
  -7   6   9       43.80       48.71      6.87 o 
  -6   6   9        0.39        1.38      3.77 o 
  -5   6   9      214.16      206.12      8.53 o 
  -4   6   9       41.17       37.00      3.26 o 
  -3   6   9        1.74       -1.07      2.46 o 
  -2   6   9       24.96       30.33      3.08 o 
  -1   6   9       64.87       70.32      4.09 o 
   0   6   9        2.31       -0.08      2.79 o 
   1   6   9       31.21       24.75      3.82 o 
   2   6   9      107.58      112.28      7.14 o 
   3   6   9       21.75       20.33      4.90 o 
   4   6   9       25.31       11.71      5.81 o 
  -8   7   9       47.93       56.77      7.12 o 
  -7   7   9       41.23       40.52      5.53 o 
  -6   7   9       23.86       12.84      4.15 o 
  -5   7   9      363.13      354.28      9.30 o 
  -4   7   9      167.10      150.76      6.27 o 
  -3   7   9        2.95        3.71      2.92 o 
  -2   7   9      249.34      292.46      7.49 o 
  -1   7   9       77.50       88.78      5.41 o 
   0   7   9       17.91       16.85      3.95 o 
   1   7   9      148.56      150.22      7.21 o 
   2   7   9      297.13      302.54      9.65 o 
   3   7   9       85.41       78.05     10.12 o 
   4   7   9       92.62      102.46      7.57 o 
  -7   8   9        2.44       -3.23      4.54 o 
  -6   8   9      234.75      241.71     13.05 o 
  -5   8   9      197.63      194.02      9.39 o 
  -4   8   9        9.91       -0.11      3.58 o 
  -3   8   9      214.79      208.52      6.88 o 
  -2   8   9      321.56      319.57     10.67 o 
  -1   8   9        0.29       -3.35      3.35 o 
   0   8   9       33.11       34.47      4.32 o 
   1   8   9      206.84      213.03      8.68 o 
   2   8   9      111.91      108.38      7.10 o 
   3   8   9       78.88       67.63      6.56 o 
  -7   9   9        6.42        8.23      4.58 o 
  -6   9   9        1.76        0.09      4.11 o 
  -5   9   9        0.57        0.98      4.19 o 
  -4   9   9        4.24        1.36      3.65 o 
  -3   9   9        3.34        6.39      3.49 o 
  -2   9   9       45.49       58.87      4.80 o 
  -1   9   9       12.07        8.08      5.40 o 
   0   9   9       33.89       39.66      4.65 o 
   1   9   9      175.13      154.30      8.53 o 
   2   9   9       13.29        7.87      5.45 o 
   3   9   9       73.38       67.21      6.80 o 
  -6  10   9       50.55       49.89      5.77 o 
  -5  10   9       31.70       36.30      5.19 o 
  -4  10   9        2.97        4.48      3.86 o 
  -3  10   9      227.23      229.88      8.32 o 
  -2  10   9      142.32      144.77      7.28 o 
  -1  10   9       14.19       15.32      4.39 o 
   0  10   9      303.42      312.38      9.76 o 
   1  10   9      110.53      105.41      7.16 o 
   2  10   9        7.46        1.60      4.92 o 
  -6  11   9       47.69       57.42      5.73 o 
  -5  11   9        1.18        8.18      4.24 o 
  -4  11   9      150.68      155.98     10.19 o 
  -3  11   9       26.14       31.96      5.97 o 
  -2  11   9       12.49       10.02      4.18 o 
  -1  11   9       18.21       18.10      4.71 o 
   0  11   9       17.11        5.28      5.28 o 
   1  11   9        6.21       16.88      5.50 o 
  -5  12   9       13.51        7.06      4.36 o 
  -4  12   9       16.94        7.82      4.22 o 
  -3  12   9        0.67        5.46      4.69 o 
  -2  12   9        0.08       -4.79      4.79 o 
  -1  12   9       17.16       14.18      5.50 o 
   0  12   9       15.16       15.22      6.29 o 
  -3  13   9        2.02       -6.10      6.10 o 
  -2  13   9       36.84       25.70      7.04 o 
  -1 -13  10        5.22       -4.39      4.39 o 
   0 -13  10       86.00       78.72      8.32 o 
   1 -13  10       29.52       36.60      4.95 o 
  -3 -12  10       36.12       45.45      6.26 o 
  -2 -12  10       20.54       14.02      4.65 o 
  -1 -12  10       36.45       41.83      4.49 o 
   0 -12  10       54.88       54.69      5.10 o 
   1 -12  10       29.68       35.22      4.60 o 
   2 -12  10       20.17       16.09      3.27 o 
   3 -12  10       55.20       48.39      4.40 o 
  -4 -11  10       62.54       66.75      6.76 o 
  -3 -11  10       80.13       83.55      6.03 o 
  -2 -11  10        5.30       -0.63      4.78 o 
  -1 -11  10       89.96       77.99      5.06 o 
   0 -11  10       83.29       78.32      5.15 o 
   1 -11  10        0.62        0.80      3.15 o 
   2 -11  10      202.74      205.19      6.18 o 
   3 -11  10       29.03       19.00      3.78 o 
  -5 -10  10       31.06       34.41      6.27 o 
  -4 -10  10       98.76       97.71      6.73 o 
  -3 -10  10      103.11      117.05      6.52 o 
  -2 -10  10        3.78       -0.40      3.00 o 
  -1 -10  10      177.54      186.07      6.36 o 
   0 -10  10       49.89       47.28      3.81 o 
   1 -10  10       48.11       64.63      3.81 o 
   2 -10  10      267.34      277.05      6.96 o 
   3 -10  10        0.86       -3.19      3.19 o 
   4 -10  10       50.32       50.09      4.66 o 
  -5  -9  10       85.91      103.32      7.13 o 
  -4  -9  10      123.36       96.72      6.59 o 
  -3  -9  10       67.92       62.42      4.94 o 
  -2  -9  10       30.26       33.73      3.81 o 
  -1  -9  10      207.67      220.87      5.52 o 
   0  -9  10        1.31        5.06      2.57 o 
   1  -9  10      467.54      478.79      7.87 o 
   2  -9  10      154.06      148.77      5.14 o 
   3  -9  10       29.10       25.61      4.14 o 
   4  -9  10       30.07       37.73      5.17 o 
   5  -9  10        1.06        1.95     10.42 o 
  -6  -8  10       17.14       13.09      6.19 o 
  -5  -8  10       82.12       65.28      8.39 o 
  -4  -8  10       12.77       10.21      3.85 o 
  -3  -8  10       88.86       86.18      4.89 o 
  -2  -8  10      204.73      225.46      6.28 o 
  -1  -8  10       43.21       48.58      3.43 o 
   0  -8  10       19.61       19.60      2.98 o 
   1  -8  10      454.19      454.22      9.21 o 
   2  -8  10       38.85       44.96      3.61 o 
   3  -8  10       14.20       16.54      3.52 o 
   4  -8  10        7.41       12.96      4.67 o 
   5  -8  10        3.82        4.85      4.65 o 
  -6  -7  10       18.35       12.87      4.62 o 
  -5  -7  10       84.41       86.35      6.53 o 
  -4  -7  10        7.40       10.41      3.72 o 
  -3  -7  10      295.12      302.45     10.84 o 
  -2  -7  10      450.84      501.90      7.87 o 
  -1  -7  10      105.65      116.83      4.44 o 
   0  -7  10      156.37      160.12      4.57 o 
   1  -7  10      147.60      148.99      5.37 o 
   2  -7  10       19.12       15.99      3.43 o 
   3  -7  10       22.30       19.36      4.12 o 
   4  -7  10       11.93       12.43      5.33 o 
   5  -7  10       21.04       18.39      4.81 o 
  -7  -6  10        3.74       -3.54      4.84 o 
  -6  -6  10       65.90       63.98      5.64 o 
  -5  -6  10      152.68      149.98      7.41 o 
  -4  -6  10       37.62       34.71      4.11 o 
  -3  -6  10      227.16      246.45      5.89 o 
  -2  -6  10       78.35       82.11      3.73 o 
  -1  -6  10      132.64      145.80      4.54 o 
   0  -6  10      364.18      351.87      5.79 o 
   1  -6  10       28.37       32.67      2.88 o 
   2  -6  10       26.64       19.07      3.58 o 
   3  -6  10       68.03       53.18      5.11 o 
   4  -6  10      127.35      128.20      7.19 o 
   5  -6  10       15.35       15.96      4.84 o 
  -7  -5  10        9.99        5.46      4.93 o 
  -6  -5  10       49.02       45.58      5.35 o 
  -5  -5  10      124.81      115.94      5.82 o 
  -4  -5  10      289.77      254.80      6.43 o 
  -3  -5  10       85.56       92.57      3.56 o 
  -2  -5  10        2.02        0.42      2.02 o 
  -1  -5  10       68.64       64.92      2.73 o 
   0  -5  10      189.15      196.42      4.75 o 
   1  -5  10      122.57      121.65      4.22 o 
   2  -5  10        0.77        1.86      2.47 o 
   3  -5  10      499.31      470.81      9.11 o 
   4  -5  10      291.66      252.42     12.80 o 
   5  -5  10        1.53       -4.27      4.27 o 
  -7  -4  10       47.70       43.02      6.23 o 
  -6  -4  10      105.44      101.00      7.04 o 
  -5  -4  10       80.67       76.13      5.41 o 
  -4  -4  10      236.69      241.97      6.43 o 
  -3  -4  10      127.92      123.35      5.23 o 
  -2  -4  10       32.15       40.66      2.57 o 
  -1  -4  10       32.82       39.79      2.67 o 
   0  -4  10      411.36      397.59      6.30 o 
   1  -4  10      240.82      231.58      5.40 o 
   2  -4  10      100.32       94.84      4.36 o 
   3  -4  10      709.93      680.21     12.14 o 
   4  -4  10       57.82       61.99      4.92 o 
   5  -4  10       39.04       29.04      5.50 o 
   6  -4  10       68.16       78.09      9.91 o 
  -8  -3  10       21.29       17.94      6.67 o 
  -7  -3  10       90.56       95.91      7.25 o 
  -6  -3  10      176.23      144.65      7.70 o 
  -5  -3  10        0.23       -0.80      3.23 o 
  -4  -3  10      293.81      286.68      6.70 o 
  -3  -3  10      343.63      315.86      6.09 o 
  -2  -3  10        1.89        3.71      1.74 o 
  -1  -3  10      448.23      440.81      6.26 o 
   0  -3  10       92.77       96.76      3.44 o 
   1  -3  10       24.31       26.79      2.66 o 
   2  -3  10      586.33      620.08     10.31 o 
   3  -3  10      424.98      413.56     13.93 o 
   4  -3  10       99.13      108.49      6.23 o 
   5  -3  10       68.65       56.01      6.34 o 
   6  -3  10       22.91       24.88      7.14 o 
  -8  -2  10       60.72       69.88      6.93 o 
  -7  -2  10       54.47       43.85      5.80 o 
  -6  -2  10       10.89       16.29      4.60 o 
  -5  -2  10      179.52      173.45      6.56 o 
  -4  -2  10      265.69      268.45      7.56 o 
  -3  -2  10      150.53      148.94      6.80 o 
  -2  -2  10      162.17      156.76      4.17 o 
  -1  -2  10     1343.16     1355.90     11.39 o 
   0  -2  10        0.72       -0.87      2.05 o 
   1  -2  10      183.90      195.87      4.83 o 
   2  -2  10      454.60      505.84      8.28 o 
   3  -2  10       51.19       49.94      4.33 o 
   4  -2  10      269.22      263.12      9.91 o 
   5  -2  10       35.10       20.85      5.33 o 
   6  -2  10        1.55        0.37      4.67 o 
  -8  -1  10       69.20       69.13      6.84 o 
  -7  -1  10       59.66       55.58      6.07 o 
  -6  -1  10        7.62        5.17      4.19 o 
  -5  -1  10      194.37      206.74      7.57 o 
  -4  -1  10      511.98      515.61      7.60 o 
  -3  -1  10      125.74      121.96      4.20 o 
  -2  -1  10      861.34      858.67      9.14 o 
  -1  -1  10     1496.01     1475.62     13.18 o 
   0  -1  10       21.87       22.53      2.30 o 
   1  -1  10      501.57      496.97      6.37 o 
   2  -1  10       94.11      113.65      4.74 o 
   3  -1  10       29.47       36.91      4.15 o 
   4  -1  10      160.69      162.38     10.09 o 
   5  -1  10        2.50        1.05      5.30 o 
   6  -1  10        2.49       -5.52      5.52 o 
  -8   0  10      133.92      149.82      8.61 o 
  -7   0  10       58.69       55.86      5.98 o 
  -6   0  10       56.34       53.89      5.47 o 
  -5   0  10      248.85      248.95      7.68 o 
  -4   0  10      181.36      165.43      5.25 o 
  -3   0  10      249.34      256.52      5.62 o 
  -2   0  10     2021.07     2048.75     18.27 o 
  -1   0  10      190.86      215.85      4.82 o 
   0   0  10      891.29      896.80      8.50 o 
   1   0  10      809.23      831.09      9.41 o 
   2   0  10        1.24        2.60      2.14 o 
   3   0  10      101.60       92.53      5.15 o 
   4   0  10      123.02      147.94      7.86 o 
   5   0  10       11.00       19.23      6.54 o 
  -8   1  10       33.98       38.25      5.13 o 
  -7   1  10        6.15        5.16      4.05 o 
  -6   1  10      114.15      102.54      5.54 o 
  -5   1  10       86.13       88.89      4.95 o 
  -4   1  10        7.57        5.44      2.79 o 
  -3   1  10      772.63      815.41      9.24 o 
  -2   1  10      435.60      426.92      6.73 o 
  -1   1  10        9.96        9.93      2.33 o 
   0   1  10      156.66      171.78      4.59 o 
   1   1  10      110.59       99.47      3.97 o 
   2   1  10        0.07        0.40      2.55 o 
   3   1  10       39.08       45.28      3.45 o 
   4   1  10      114.06      119.25     12.27 o 
   5   1  10       19.51       -0.26      6.67 o 
  -8   2  10       36.02       40.94      5.29 o 
  -7   2  10       11.73       13.79      4.10 o 
  -6   2  10       29.76       36.86      4.44 o 
  -5   2  10      249.87      233.66      7.39 o 
  -4   2  10       38.44       30.45      3.29 o 
  -3   2  10     1118.45     1119.46     11.90 o 
  -2   2  10      626.47      653.79      8.09 o 
  -1   2  10       21.46       23.51      2.46 o 
   0   2  10      262.53      239.70      5.52 o 
   1   2  10       24.03       25.50      2.67 o 
   2   2  10       22.95       29.02      3.35 o 
   3   2  10       45.84       54.74      4.17 o 
   4   2  10      175.07      155.70      6.02 o 
   5   2  10        5.35       -1.43      5.85 o 
  -8   3  10       24.17       29.15      6.37 o 
  -7   3  10      248.27      236.69      8.07 o 
  -6   3  10      104.55       99.77      5.73 o 
  -5   3  10       69.68       61.52      4.68 o 
  -4   3  10        4.69        4.24      2.92 o 
  -3   3  10       50.14       55.26      3.49 o 
  -2   3  10       18.96       19.51      2.84 o 
  -1   3  10      100.33      101.81      4.28 o 
   0   3  10      301.30      309.41      5.54 o 
   1   3  10        2.68       -2.12      2.22 o 
   2   3  10       49.11       58.46      4.41 o 
   3   3  10      216.32      193.54      6.74 o 
   4   3  10      131.01      126.36     10.79 o 
   5   3  10        0.82       -5.60      5.60 o 
  -8   4  10        0.19       -0.78      5.30 o 
  -7   4  10      157.93      151.10      6.70 o 
  -6   4  10        6.89        6.33      3.60 o 
  -5   4  10        5.42        2.98      3.09 o 
  -4   4  10       90.94       98.19      4.88 o 
  -3   4  10        7.52        9.83      2.94 o 
  -2   4  10        2.39        4.59      2.49 o 
  -1   4  10        4.95        3.63      2.28 o 
   0   4  10      132.42      133.17      4.59 o 
   1   4  10       85.71       82.15      4.31 o 
   2   4  10       17.49       14.05      3.47 o 
   3   4  10      278.85      260.97      8.31 o 
   4   4  10       32.29       20.66      4.52 o 
   5   4  10       31.81       43.58      8.77 o 
  -8   5  10       26.63       28.12      6.32 o 
  -7   5  10      142.12      135.89      8.49 o 
  -6   5  10       30.00       27.22      4.25 o 
  -5   5  10        8.19        6.10      3.15 o 
  -4   5  10      105.77      116.38      5.16 o 
  -3   5  10      169.54      165.91      5.87 o 
  -2   5  10        7.53       12.09      2.80 o 
  -1   5  10      572.73      576.63      9.13 o 
   0   5  10      242.64      245.72      6.63 o 
   1   5  10        0.82       -3.28      3.28 o 
   2   5  10       25.97       19.65      4.61 o 
   3   5  10       44.48       59.80      8.20 o 
   4   5  10        7.89        4.61      5.32 o 
  -8   6  10       57.10       71.57      9.79 o 
  -7   6  10      101.00      101.30      7.42 o 
  -6   6  10       13.26       14.59      4.71 o 
  -5   6  10      381.57      354.49      7.38 o 
  -4   6  10      434.74      447.74     10.45 o 
  -3   6  10        6.09        8.48      3.11 o 
  -2   6  10      110.01      122.45      4.85 o 
  -1   6  10      503.18      508.17      8.81 o 
   0   6  10        1.24       -2.85      3.04 o 
   1   6  10      285.05      285.60      8.92 o 
   2   6  10       61.25       66.84      5.90 o 
   3   6  10        0.27       -5.09      5.09 o 
   4   6  10       52.67       35.94      6.75 o 
  -7   7  10        0.78        4.73      6.36 o 
  -6   7  10        3.13        3.33      6.20 o 
  -5   7  10      131.79      134.89      8.13 o 
  -4   7  10      100.56       97.30      5.74 o 
  -3   7  10       14.41        6.33      3.28 o 
  -2   7  10      182.59      188.27      6.52 o 
  -1   7  10      300.96      280.78      8.01 o 
   0   7  10       43.65       53.45      5.22 o 
   1   7  10      253.00      255.42      9.09 o 
   2   7  10        1.66        0.80      4.21 o 
   3   7  10        5.72       10.14      5.62 o 
  -7   8  10       35.45       44.50      6.69 o 
  -6   8  10        3.94        5.45      4.55 o 
  -5   8  10      181.30      192.02      8.31 o 
  -4   8  10      313.64      306.68     11.45 o 
  -3   8  10       19.32       24.08      4.06 o 
  -2   8  10      448.27      457.16     11.16 o 
  -1   8  10      236.42      214.36      7.89 o 
   0   8  10      113.40      107.15      8.44 o 
   1   8  10      340.72      340.49     10.28 o 
   2   8  10        0.83       -4.29      4.29 o 
   3   8  10       16.29       12.17      5.94 o 
  -7   9  10        0.00        3.05      5.26 o 
  -6   9  10       33.37       36.76      6.29 o 
  -5   9  10       18.36       13.90      4.74 o 
  -4   9  10       17.03        9.49      4.27 o 
  -3   9  10      291.80      304.45     12.35 o 
  -2   9  10      107.94      103.74      6.04 o 
  -1   9  10       36.53       34.50      4.98 o 
   0   9  10      207.69      223.02      8.97 o 
   1   9  10      104.74      106.92     10.74 o 
   2   9  10        0.34       -0.58      7.69 o 
  -6  10  10       26.04       22.45      5.77 o 
  -5  10  10        0.77       11.63      4.63 o 
  -4  10  10        3.23        9.25      4.86 o 
  -3  10  10        7.85        7.25      4.27 o 
  -2  10  10        2.40        3.93      4.59 o 
  -1  10  10        0.62        2.66      4.68 o 
   0  10  10        9.59        6.71      7.86 o 
   1  10  10       18.43       12.55      5.01 o 
  -5  11  10       25.03       21.36     10.18 o 
  -4  11  10       14.66       21.83      7.03 o 
  -3  11  10      113.84      117.26      7.93 o 
  -2  11  10       15.47       23.11      4.99 o 
  -1  11  10       21.00       21.86      5.61 o 
   0  11  10       17.93        7.12      5.44 o 
  -4  12  10       13.44       -0.79      4.77 o 
  -3  12  10        6.82        6.77      5.10 o 
  -2  12  10       32.25       17.26      7.41 o 
  -1  12  10       43.26       39.48      6.75 o 
  -2 -12  11       30.71       30.96      5.63 o 
  -1 -12  11       34.75       34.96      5.18 o 
   0 -12  11       97.45       94.78      6.94 o 
   1 -12  11        2.55        5.83      4.08 o 
   2 -12  11        2.56       -0.47      4.08 o 
  -4 -11  11       88.78      109.32     19.01 o 
  -3 -11  11       38.98       39.36      5.39 o 
  -2 -11  11        0.33       -3.30      4.44 o 
  -1 -11  11       49.88       49.19      7.27 o 
   0 -11  11       79.22       74.55      5.44 o 
   1 -11  11        0.58        7.01      3.99 o 
   2 -11  11        0.60       -3.47      3.47 o 
   3 -11  11       11.78        3.15      4.34 o 
  -4 -10  11      127.15      131.07      9.39 o 
  -3 -10  11       82.28       75.40      6.38 o 
  -2 -10  11       19.48       25.95      4.05 o 
  -1 -10  11       48.43       49.23      4.77 o 
   0 -10  11        5.48        5.32      3.76 o 
   1 -10  11       30.35       35.53      4.22 o 
   2 -10  11        2.93        2.60      3.74 o 
   3 -10  11       11.46       15.56      4.80 o 
  -5  -9  11       72.95       71.25      8.20 o 
  -4  -9  11       68.33       74.72      6.82 o 
  -3  -9  11       29.49       25.59      5.01 o 
  -2  -9  11       12.67       18.31      3.91 o 
  -1  -9  11       39.49       43.78      4.50 o 
   0  -9  11        1.03       -2.28      3.48 o 
   1  -9  11       73.17       87.28      5.22 o 
   2  -9  11       89.07       89.90      5.45 o 
   3  -9  11       28.95       25.43      4.41 o 
   4  -9  11        1.98       -0.63      3.78 o 
  -6  -8  11        8.01       17.37      6.99 o 
  -5  -8  11       72.22       75.07      8.85 o 
  -4  -8  11       46.41       49.80      6.93 o 
  -3  -8  11       43.65       46.35      5.54 o 
  -2  -8  11      244.70      258.06      7.63 o 
  -1  -8  11      109.55      123.77      5.21 o 
   0  -8  11        0.27        0.50      3.50 o 
   1  -8  11      195.90      201.07      7.19 o 
   2  -8  11      308.50      313.91      8.11 o 
   3  -8  11       37.94       32.93      4.26 o 
   4  -8  11      100.04      136.18      8.92 o 
  -6  -7  11       63.99       69.34      8.80 o 
  -5  -7  11       66.48       73.06      7.02 o 
  -4  -7  11       45.51       42.49      4.60 o 
  -3  -7  11       31.52       30.58      4.12 o 
  -2  -7  11      114.08      126.11      6.17 o 
  -1  -7  11      147.69      165.80      5.81 o 
   0  -7  11       20.01       20.29      3.13 o 
   1  -7  11      410.11      411.05      9.27 o 
   2  -7  11      112.95      125.54      6.09 o 
   3  -7  11       33.86       56.47      4.83 o 
   4  -7  11      181.60      218.35      8.87 o 
   5  -7  11        7.18        6.95      5.18 o 
  -7  -6  11       10.96       -0.95      5.23 o 
  -6  -6  11       51.53       54.58      5.87 o 
  -5  -6  11       96.80      112.72      6.51 o 
  -4  -6  11       13.64        8.43      3.18 o 
  -3  -6  11      171.82      169.71      8.32 o 
  -2  -6  11       99.64       91.45      4.97 o 
  -1  -6  11      129.17      154.86      5.60 o 
   0  -6  11      146.31      145.56      6.10 o 
   1  -6  11      613.05      605.56     11.19 o 
   2  -6  11        0.56        0.22      3.35 o 
   3  -6  11      473.56      406.93      9.73 o 
   4  -6  11      166.79      136.80      7.77 o 
   5  -6  11       42.40       49.99      6.07 o 
  -7  -5  11        0.14       -0.72      4.77 o 
  -6  -5  11       53.34       56.98      8.50 o 
  -5  -5  11       88.51       80.06      5.14 o 
  -4  -5  11       13.68       15.17      3.09 o 
  -3  -5  11      259.05      247.22      6.28 o 
  -2  -5  11      193.60      189.85      5.55 o 
  -1  -5  11       40.67       46.22      3.50 o 
   0  -5  11      733.08      760.73     12.03 o 
   1  -5  11      231.96      237.55      6.54 o 
   2  -5  11       87.20       82.71      4.96 o 
   3  -5  11      316.74      302.89     12.92 o 
   4  -5  11        8.99        5.24      5.56 o 
   5  -5  11       24.97       22.85      5.46 o 
  -7  -4  11       29.10       31.62      5.74 o 
  -6  -4  11      109.62       87.19      6.78 o 
  -5  -4  11       41.94       30.95      4.14 o 
  -4  -4  11      234.32      236.93      6.60 o 
  -3  -4  11      149.41      142.67      4.77 o 
  -2  -4  11      122.87      131.52      4.85 o 
  -1  -4  11       32.94       35.99      3.06 o 
   0  -4  11      564.78      565.83      8.52 o 
   1  -4  11        2.87        1.72      2.62 o 
   2  -4  11      353.69      324.25      7.82 o 
   3  -4  11       74.05       80.15      5.53 o 
   4  -4  11       13.23       19.51      3.91 o 
   5  -4  11        6.03        7.18      5.82 o 
  -7  -3  11       72.92       76.03      6.93 o 
  -6  -3  11       68.31       65.46      6.15 o 
  -5  -3  11        3.85        3.22      3.44 o 
  -4  -3  11      435.11      437.73      8.24 o 
  -3  -3  11      119.13      139.07      5.56 o 
  -2  -3  11       17.54       19.55      2.76 o 
  -1  -3  11        9.91        6.21      2.50 o 
   0  -3  11      131.03      134.27      4.55 o 
   1  -3  11       19.81       20.31      3.00 o 
   2  -3  11      329.06      315.84      7.36 o 
   3  -3  11        8.92        8.92      3.78 o 
   4  -3  11        0.68        2.39      3.74 o 
   5  -3  11       18.44       13.49      4.64 o 
  -8  -2  11       25.07       23.50      6.01 o 
  -7  -2  11      120.33      116.05      7.67 o 
  -6  -2  11       44.85       28.41      5.15 o 
  -5  -2  11      262.00      280.35     11.98 o 
  -4  -2  11     1038.40     1012.88     19.77 o 
  -3  -2  11       36.75       41.44      3.70 o 
  -2  -2  11      575.86      563.92      8.29 o 
  -1  -2  11       15.29       22.25      2.47 o 
   0  -2  11       24.97       31.44      3.04 o 
   1  -2  11        8.19        5.40      2.48 o 
   2  -2  11      205.35      230.15      8.11 o 
   3  -2  11       20.50       28.88      4.21 o 
   4  -2  11       15.02       13.35      7.20 o 
   5  -2  11       35.43       44.06      7.90 o 
  -8  -1  11       79.18       84.81      7.32 o 
  -7  -1  11      116.10      116.63      7.75 o 
  -6  -1  11        1.26        0.18      4.09 o 
  -5  -1  11      150.91      150.92      7.37 o 
  -4  -1  11      260.66      261.32      8.65 o 
  -3  -1  11       56.87       59.36      4.17 o 
  -2  -1  11      787.29      809.85     10.26 o 
  -1  -1  11       18.05       19.55      3.03 o 
   0  -1  11       23.08       30.45      2.68 o 
   1  -1  11       25.07       48.30      3.64 o 
   2  -1  11      141.28      164.57      5.82 o 
   3  -1  11       37.51       32.02      5.27 o 
   4  -1  11        9.71        9.79      5.06 o 
   5  -1  11       55.46       65.18      9.28 o 
  -8   0  11       36.70       35.89      6.03 o 
  -7   0  11      105.60      120.66      7.73 o 
  -6   0  11       10.57        5.61      4.22 o 
  -5   0  11      151.55      161.84      7.57 o 
  -4   0  11       75.03       74.24      5.01 o 
  -3   0  11       24.42       20.08      4.18 o 
  -2   0  11      331.90      321.71      6.85 o 
  -1   0  11      193.97      203.60      5.67 o 
   0   0  11        3.33        3.74      2.39 o 
   1   0  11      342.51      329.80      5.96 o 
   2   0  11      277.03      255.88      5.94 o 
   3   0  11       12.61        5.30      4.07 o 
   4   0  11      192.53      220.75     11.07 o 
   5   0  11       21.81       23.39     10.87 o 
  -8   1  11       24.01       23.80      5.40 o 
  -7   1  11       28.59       29.39      5.38 o 
  -6   1  11       40.92       41.73      5.86 o 
  -5   1  11      162.45      167.99     13.68 o 
  -4   1  11        4.98        3.38      3.31 o 
  -3   1  11      818.74      826.62     10.95 o 
  -2   1  11      685.36      672.76      8.89 o 
  -1   1  11      328.14      377.74      8.67 o 
   0   1  11       33.38       36.28      3.25 o 
   1   1  11      557.83      563.81     11.79 o 
   2   1  11       70.87       84.84      4.23 o 
   3   1  11       47.83       49.07      4.18 o 
   4   1  11      342.99      349.53     12.69 o 
   5   1  11        7.49       -2.46      5.19 o 
  -8   2  11       47.08       47.37     10.33 o 
  -7   2  11        3.30       10.93      4.57 o 
  -6   2  11       80.15       73.17      5.84 o 
  -5   2  11       43.81       33.88      4.25 o 
  -4   2  11      104.31      101.41      5.48 o 
  -3   2  11        9.55        5.17      3.09 o 
  -2   2  11      103.32      112.73      4.81 o 
  -1   2  11      191.40      179.24      7.46 o 
   0   2  11      237.28      242.51      7.60 o 
   1   2  11      369.23      335.66      6.95 o 
   2   2  11       24.04       20.74      3.59 o 
   3   2  11      243.85      259.19      7.11 o 
   4   2  11      198.17      199.96     11.27 o 
   5   2  11       31.41       27.40      8.58 o 
  -8   3  11       16.58       24.32      6.60 o 
  -7   3  11        7.21        6.51      4.47 o 
  -6   3  11       95.19       94.06      6.46 o 
  -5   3  11      144.62      127.51      6.28 o 
  -4   3  11        0.31       -1.70      3.49 o 
  -3   3  11      136.04      136.22      6.00 o 
  -2   3  11      159.79      174.70      5.74 o 
  -1   3  11        9.11       11.43      3.22 o 
   0   3  11      495.68      434.72      9.05 o 
   1   3  11      153.38      169.14      9.60 o 
   2   3  11      168.58      160.63      6.73 o 
   3   3  11      457.01      398.50      9.34 o 
   4   3  11       68.61       61.27     10.18 o 
  -8   4  11        2.73       -4.92      5.47 o 
  -7   4  11       77.04       63.97      5.79 o 
  -6   4  11       57.62       51.20      4.84 o 
  -5   4  11       28.10       17.92      4.24 o 
  -4   4  11      200.99      196.30      7.07 o 
  -3   4  11      433.08      465.55      9.35 o 
  -2   4  11        0.96       -2.01      3.16 o 
  -1   4  11      535.28      494.78     10.62 o 
   0   4  11      330.80      337.49      9.18 o 
   1   4  11        0.08        2.55      4.56 o 
   2   4  11       43.47       46.73      5.11 o 
   3   4  11       59.23       58.70      5.37 o 
   4   4  11        0.37        5.50      4.34 o 
  -8   5  11       41.05       32.96      7.72 o 
  -7   5  11      179.27      169.18     12.08 o 
  -6   5  11        7.56       10.66      3.86 o 
  -5   5  11       75.48       87.36      5.38 o 
  -4   5  11      144.18      153.69      6.48 o 
  -3   5  11       46.17       43.33      4.35 o 
  -2   5  11       26.43       19.66      3.82 o 
  -1   5  11      198.21      208.32      7.29 o 
   0   5  11       18.37       18.54      4.84 o 
   1   5  11       50.26       69.08      6.41 o 
   2   5  11       88.43       91.22      8.05 o 
   3   5  11        2.04        8.85      5.26 o 
   4   5  11        8.98        6.32      5.56 o 
  -7   6  11      123.68      120.46      8.10 o 
  -6   6  11        3.36       -2.59      4.28 o 
  -5   6  11      109.65      101.21      5.52 o 
  -4   6  11      195.79      217.80      9.13 o 
  -3   6  11       91.81       91.92      5.41 o 
  -2   6  11      167.62      143.57      6.63 o 
  -1   6  11      125.06      133.99      6.35 o 
   0   6  11        0.38        6.69      4.51 o 
   1   6  11       12.28        6.81      4.73 o 
   2   6  11       77.38       76.80      7.28 o 
   3   6  11        0.18       -4.32      5.04 o 
  -7   7  11      154.42      155.49     10.04 o 
  -6   7  11       24.55       20.25      5.38 o 
  -5   7  11      490.83      498.66     13.16 o 
  -4   7  11      130.31      130.68      7.09 o 
  -3   7  11       29.30       26.33      4.02 o 
  -2   7  11      593.13      562.62     10.68 o 
  -1   7  11       77.90       67.35      7.00 o 
   0   7  11       27.87       26.71      5.42 o 
   1   7  11       61.16       75.50      7.09 o 
   2   7  11       45.18       58.76      7.09 o 
   3   7  11        0.11       -6.07      6.07 o 
  -7   8  11       29.37       22.00      6.18 o 
  -6   8  11        2.24       -2.00      4.52 o 
  -5   8  11        8.18       13.65      4.96 o 
  -4   8  11        7.05        8.10      4.85 o 
  -3   8  11       19.80       13.52      5.14 o 
  -2   8  11       44.94       44.37      5.30 o 
  -1   8  11        0.95       -2.75      4.31 o 
   0   8  11       10.25       11.41      5.09 o 
   1   8  11       81.65       74.25      7.32 o 
   2   8  11        6.70       -6.26      6.26 o 
  -6   9  11       11.41        5.02      5.53 o 
  -5   9  11       28.96       26.97      5.49 o 
  -4   9  11       38.04       33.24      5.52 o 
  -3   9  11       13.25        9.20      4.39 o 
  -2   9  11      109.22      101.39      7.56 o 
  -1   9  11       83.35       86.37      7.31 o 
   0   9  11       32.03       23.06      5.74 o 
   1   9  11      240.16      219.68     12.21 o 
  -5  10  11       14.38       18.16      5.63 o 
  -4  10  11        7.58       13.94      5.87 o 
  -3  10  11      140.91      163.34      8.99 o 
  -2  10  11       11.94       19.65      5.41 o 
  -1  10  11        2.78       -2.49      5.30 o 
   0  10  11       28.63       24.02      6.44 o 
   1  10  11       53.72       52.07      7.95 o 
  -4  11  11       18.53       20.36      6.08 o 
  -3  11  11        0.53        2.05      5.43 o 
  -2  11  11        0.10       -3.40      5.16 o 
  -1  11  11        0.30        1.78      7.81 o 
  -1 -12  12       31.21       36.96      5.84 o 
   0 -12  12       35.23       38.10      5.54 o 
  -3 -11  12       65.06       58.09      7.66 o 
  -2 -11  12       11.08       18.82      5.29 o 
  -1 -11  12       73.95       79.03      6.24 o 
   0 -11  12       35.85       37.21      6.47 o 
   1 -11  12       64.19       56.91      5.67 o 
   2 -11  12       11.97       22.79      4.58 o 
  -4 -10  12       25.76       18.11      6.27 o 
  -3 -10  12       80.85       81.79      6.75 o 
  -2 -10  12        8.51        2.17      4.65 o 
  -1 -10  12       70.45       58.19      5.73 o 
   0 -10  12       62.57       62.54      5.42 o 
   1 -10  12        0.29       -1.20      4.58 o 
   2 -10  12       89.39       94.03      6.30 o 
   3 -10  12       42.38       52.89      5.23 o 
  -5  -9  12       55.46       59.44      9.15 o 
  -4  -9  12       46.24       55.09     10.75 o 
  -3  -9  12        0.66       -2.54      4.04 o 
  -2  -9  12       85.89       88.56      5.71 o 
  -1  -9  12       91.20       91.41      6.27 o 
   0  -9  12       30.48       37.39      5.24 o 
   1  -9  12      107.08      128.13      7.20 o 
   2  -9  12      104.92      104.41      5.83 o 
   3  -9  12        5.36        5.87      4.84 o 
  -5  -8  12       43.82       53.26      6.72 o 
  -4  -8  12      116.30      128.45      9.22 o 
  -3  -8  12        3.61       -2.41      4.02 o 
  -2  -8  12      290.94      299.15      8.80 o 
  -1  -8  12      132.76      138.11      6.66 o 
   0  -8  12        1.76       -1.64      3.63 o 
   1  -8  12      315.84      327.83      8.92 o 
   2  -8  12        4.19        2.74      3.94 o 
   3  -8  12        4.59        9.07      4.67 o 
   4  -8  12        4.14        4.61      5.41 o 
  -6  -7  12       54.70       52.02      7.67 o 
  -5  -7  12       88.11       89.07      7.69 o 
  -4  -7  12       99.11       97.87      7.25 o 
  -3  -7  12        3.15       10.55      3.95 o 
  -2  -7  12      251.33      258.26      8.07 o 
  -1  -7  12       44.72       48.28      4.41 o 
   0  -7  12      126.78      125.45      5.48 o 
   1  -7  12      321.25      301.48     12.01 o 
   2  -7  12       42.46       41.27      4.70 o 
   3  -7  12       68.54       64.20      5.40 o 
   4  -7  12        0.82       -1.14      4.27 o 
  -6  -6  12       39.35       30.28      6.95 o 
  -5  -6  12       83.27       68.33      5.49 o 
  -4  -6  12       19.41       24.15      5.12 o 
  -3  -6  12       99.56       97.41      6.17 o 
  -2  -6  12       91.82      101.81      5.40 o 
  -1  -6  12        2.87        3.06      3.29 o 
   0  -6  12      344.34      356.47      9.74 o 
   1  -6  12       99.45      115.14      5.23 o 
   2  -6  12        2.79       -3.12      3.59 o 
   3  -6  12        4.72        1.77      3.78 o 
   4  -6  12       25.69       20.82      5.16 o 
  -7  -5  12        1.56       -2.37      4.78 o 
  -6  -5  12       68.57       63.00      5.87 o 
  -5  -5  12       73.31       81.06      5.31 o 
  -4  -5  12        2.51        1.82      3.07 o 
  -3  -5  12      121.10      132.20      5.74 o 
  -2  -5  12       69.61       66.67      4.99 o 
  -1  -5  12       11.74       12.99      3.55 o 
   0  -5  12      332.62      320.65      7.98 o 
   1  -5  12       59.82       62.74      5.57 o 
   2  -5  12       12.62        6.64      3.21 o 
   3  -5  12        2.15        3.05      4.26 o 
   4  -5  12       70.45       86.40      7.15 o 
  -7  -4  12       18.95       21.61      5.53 o 
  -6  -4  12      105.19      109.46      7.43 o 
  -5  -4  12       24.63       27.16      4.15 o 
  -4  -4  12       69.14       95.94      5.23 o 
  -3  -4  12      137.41      147.44      7.15 o 
  -2  -4  12      113.06      110.50      5.00 o 
  -1  -4  12       26.76       31.71      3.71 o 
   0  -4  12       85.39       90.53      4.80 o 
   1  -4  12       64.40       68.45      4.75 o 
   2  -4  12        6.10        5.37      3.51 o 
   3  -4  12      100.71      102.78      8.19 o 
   4  -4  12       62.01       65.73      7.04 o 
  -7  -3  12       36.52       31.88      5.91 o 
  -6  -3  12       62.50       50.91      5.97 o 
  -5  -3  12      123.90       95.64      6.06 o 
  -4  -3  12      227.80      239.95      7.19 o 
  -3  -3  12       84.39       88.89      4.66 o 
  -2  -3  12       62.52       55.21      3.56 o 
  -1  -3  12      139.85      155.58      5.96 o 
   0  -3  12       95.38      102.93      5.09 o 
   1  -3  12       64.44       61.62      4.67 o 
   2  -3  12       82.50       98.96      6.21 o 
   3  -3  12      275.53      304.12      9.31 o 
   4  -3  12       10.27       12.09      4.80 o 
   5  -3  12       98.57       89.85      9.49 o 
  -7  -2  12       37.28       32.52      8.49 o 
  -6  -2  12       66.24       68.87      6.35 o 
  -5  -2  12      110.12      104.02      6.74 o 
  -4  -2  12      155.57      166.24      6.45 o 
  -3  -2  12       93.55       96.72      4.90 o 
  -2  -2  12       40.79       45.04      3.77 o 
  -1  -2  12      165.69      169.76      6.72 o 
   0  -2  12      166.03      152.11      5.56 o 
   1  -2  12        2.90        2.82      3.28 o 
   2  -2  12      422.50      432.15      9.86 o 
   3  -2  12      134.31      149.91      9.05 o 
   4  -2  12       19.00       20.24      5.33 o 
   5  -2  12       89.19      110.15      9.72 o 
  -7  -1  12      124.00      123.91      8.18 o 
  -6  -1  12       14.06       14.56      6.46 o 
  -5  -1  12      191.36      186.13      8.26 o 
  -4  -1  12      219.96      220.74      7.56 o 
  -3  -1  12       30.21       31.85      3.73 o 
  -2  -1  12      164.30      162.09      5.75 o 
  -1  -1  12      250.02      244.28      5.58 o 
   0  -1  12       54.73       64.10      3.33 o 
   1  -1  12      392.40      386.16     11.24 o 
   2  -1  12      753.68      748.13     21.63 o 
   3  -1  12        0.15       -1.73      3.79 o 
   4  -1  12       63.25       67.35      7.22 o 
  -8   0  12        5.59        0.63      5.00 o 
  -7   0  12       72.46       69.41      9.72 o 
  -6   0  12        1.17        0.89      4.35 o 
  -5   0  12      172.48      170.80      8.72 o 
  -4   0  12       75.93       85.90      5.55 o 
  -3   0  12      184.54      170.36      6.71 o 
  -2   0  12      918.27      961.27     12.47 o 
  -1   0  12        9.31        6.89      2.94 o 
   0   0  12        0.15       -1.42      2.51 o 
   1   0  12      335.06      352.38      6.62 o 
   2   0  12      282.13      263.53      7.98 o 
   3   0  12       70.99       76.58      6.43 o 
   4   0  12       23.97       28.73      9.60 o 
  -8   1  12       27.72       17.06      6.22 o 
  -7   1  12       48.58       56.57      6.87 o 
  -6   1  12        3.31       -4.68      4.68 o 
  -5   1  12       91.71      100.58      7.26 o 
  -4   1  12      372.05      376.68     10.68 o 
  -3   1  12       86.62       98.80      5.93 o 
  -2   1  12     1399.55     1309.19     18.84 o 
  -1   1  12        2.28        0.58      2.86 o 
   0   1  12      117.66      121.31      4.88 o 
   1   1  12      164.10      160.22      5.49 o 
   2   1  12        9.52        0.61      3.72 o 
   3   1  12       69.95       61.27      7.05 o 
   4   1  12        6.13       -3.94      4.93 o 
  -8   2  12       47.97       59.15      8.14 o 
  -7   2  12        7.72       -0.38      4.99 o 
  -6   2  12      141.86      157.75      8.94 o 
  -5   2  12      206.31      207.94      9.45 o 
  -4   2  12       62.84       60.81      6.04 o 
  -3   2  12      196.36      185.85      8.40 o 
  -2   2  12      267.48      282.45     10.16 o 
  -1   2  12       78.14       64.39      4.86 o 
   0   2  12      251.89      249.92      6.98 o 
   1   2  12       34.39       40.08      4.22 o 
   2   2  12       57.30       47.29      4.22 o 
   3   2  12      128.48      132.77      6.29 o 
   4   2  12       34.14       33.92      7.92 o 
  -8   3  12       11.20       10.09     25.61 o 
  -7   3  12        9.81        5.62      4.50 o 
  -6   3  12       53.29       46.79      7.22 o 
  -5   3  12       42.90       38.55      4.96 o 
  -4   3  12       75.54       84.66      6.62 o 
  -3   3  12      336.23      311.51      9.73 o 
  -2   3  12        0.48        0.55      4.02 o 
  -1   3  12       82.51      102.55      5.66 o 
   0   3  12       63.48       71.45      5.79 o 
   1   3  12       16.20       16.87      4.66 o 
   2   3  12        0.21        1.83      3.68 o 
   3   3  12       54.02       52.58      4.98 o 
   4   3  12       74.18       70.82     11.69 o 
  -7   4  12       56.21       55.92      5.92 o 
  -6   4  12       53.73       52.12      6.00 o 
  -5   4  12       15.39       16.10      4.44 o 
  -4   4  12       58.76       59.06      5.34 o 
  -3   4  12      103.01      115.43      6.45 o 
  -2   4  12        3.67       -3.98      3.98 o 
  -1   4  12       18.10        7.02      4.48 o 
   0   4  12       76.57       61.97      6.08 o 
   1   4  12       29.67       32.98      5.47 o 
   2   4  12        2.68       -1.04      4.82 o 
   3   4  12       44.07       33.69      4.93 o 
  -7   5  12       67.33       72.32      9.29 o 
  -6   5  12       87.74       78.64      5.81 o 
  -5   5  12       15.95       28.16      4.97 o 
  -4   5  12      426.02      408.72      9.39 o 
  -3   5  12      101.36      109.37      6.26 o 
  -2   5  12        5.63        8.61      5.55 o 
  -1   5  12       50.94       41.51      5.74 o 
   0   5  12       33.10       39.15      5.97 o 
   1   5  12        8.01        8.86      4.96 o 
   2   5  12       71.30       59.72      7.57 o 
   3   5  12       89.07       92.98      8.14 o 
  -7   6  12       15.59       17.05      6.00 o 
  -6   6  12        2.64       -0.25      5.13 o 
  -5   6  12      117.33      115.97      6.13 o 
  -4   6  12       98.65      121.24      6.64 o 
  -3   6  12        2.24        4.58      3.70 o 
  -2   6  12       52.12       41.23      5.06 o 
  -1   6  12      104.93       93.31      7.14 o 
   0   6  12       13.72       14.02      5.13 o 
   1   6  12        2.42        3.21      4.97 o 
   2   6  12       93.78      108.73     10.03 o 
   3   6  12       37.09       35.82      6.69 o 
  -7   7  12       24.24       19.49      6.68 o 
  -6   7  12       29.65       22.09      5.51 o 
  -5   7  12        7.89        8.74      4.88 o 
  -4   7  12       86.21       87.46      5.55 o 
  -3   7  12       68.12       72.04      6.10 o 
  -2   7  12       33.64       25.82      4.75 o 
  -1   7  12      170.65      149.25      8.71 o 
   0   7  12       17.86        9.71      5.37 o 
   1   7  12       36.80       36.91      6.40 o 
   2   7  12      111.69      100.83      8.46 o 
  -6   8  12        7.30       -4.60      4.62 o 
  -5   8  12       70.98       66.32      6.74 o 
  -4   8  12       11.29        7.56      4.71 o 
  -3   8  12       20.62       26.09      5.11 o 
  -2   8  12      309.16      286.26     10.97 o 
  -1   8  12       40.93       34.40      6.01 o 
   0   8  12       52.53       62.72      7.14 o 
   1   8  12       93.58       95.32      8.27 o 
  -5   9  12       33.63       26.38      5.66 o 
  -4   9  12        6.13        2.70      4.77 o 
  -3   9  12       16.06       18.49      5.90 o 
  -2   9  12       74.70       64.00      7.57 o 
  -1   9  12        0.18       -4.80      4.80 o 
   0   9  12       17.52       21.17      6.03 o 
   1   9  12        7.09        6.48      6.45 o 
  -5  10  12       67.45       89.50     19.54 o 
  -4  10  12       18.59       20.82      6.34 o 
  -3  10  12       29.79       37.33      6.81 o 
  -2  10  12      119.46      112.93      9.11 o 
  -1  10  12        2.11       -6.71      6.71 o 
  -1 -11  13       59.66       58.38      6.67 o 
   0 -11  13       51.30       52.75      9.35 o 
  -3 -10  13       37.47       43.58      5.73 o 
  -2 -10  13        2.50        3.37      5.21 o 
  -1 -10  13       81.43       85.75      7.39 o 
   0 -10  13       15.49       15.22      6.28 o 
   1 -10  13        0.10        0.97      5.93 o 
   2 -10  13       55.90       76.84     12.67 o 
  -4  -9  13       14.29       16.27      6.90 o 
  -3  -9  13       15.94       26.83      6.01 o 
  -2  -9  13      106.76      103.96      6.70 o 
  -1  -9  13      201.05      197.02      9.73 o 
   0  -9  13        0.57        5.40      4.81 o 
   1  -9  13        3.68       -3.87      3.87 o 
   2  -9  13       34.56       41.58      5.40 o 
  -5  -8  13       95.52      104.45      9.29 o 
  -4  -8  13       26.59       19.31      6.22 o 
  -3  -8  13        5.19       12.03      5.45 o 
  -2  -8  13       50.13       40.32      9.14 o 
  -1  -8  13      103.44      119.27      6.38 o 
   0  -8  13        0.16       -4.65      4.65 o 
   1  -8  13        0.96       -1.62      3.81 o 
   2  -8  13       11.18        8.39      4.10 o 
   3  -8  13       26.62       45.92     14.06 o 
  -5  -7  13       92.10       93.64      7.89 o 
  -4  -7  13       51.38       59.83      6.51 o 
  -3  -7  13        7.66        3.70      5.73 o 
  -2  -7  13       51.08       57.80      6.32 o 
  -1  -7  13       17.13       15.97      4.15 o 
   0  -7  13        0.63       -0.32      3.27 o 
   1  -7  13       30.85       28.69      4.59 o 
   2  -7  13       49.62       45.80      5.73 o 
   3  -7  13        2.44        9.35      4.51 o 
  -6  -6  13       29.49       33.94      7.10 o 
  -5  -6  13       68.71       74.37      8.12 o 
  -4  -6  13       51.81       39.73      5.90 o 
  -3  -6  13       25.51       25.70      4.53 o 
  -2  -6  13       98.01      107.39      6.76 o 
  -1  -6  13        4.80        9.96      3.96 o 
   0  -6  13      122.21      117.43      6.47 o 
   1  -6  13      262.61      283.44     10.02 o 
   2  -6  13       43.59       45.56      5.91 o 
   3  -6  13       22.43       24.25      7.85 o 
  -6  -5  13       66.08       62.77      7.13 o 
  -5  -5  13       78.22       72.17      5.76 o 
  -4  -5  13        6.14        6.62      4.76 o 
  -3  -5  13       47.56       53.33      5.32 o 
  -2  -5  13      172.82      159.05      7.87 o 
  -1  -5  13       11.62        8.01      3.86 o 
   0  -5  13      305.56      309.66      8.98 o 
   1  -5  13      367.69      399.39      9.87 o 
   2  -5  13        1.36       -0.19      3.25 o 
   3  -5  13      174.50      182.58     11.01 o 
   4  -5  13        0.80       -2.34      7.85 o 
  -6  -4  13       51.33       55.57      6.40 o 
  -5  -4  13       12.54       13.19      4.17 o 
  -4  -4  13       43.60       41.14      4.20 o 
  -3  -4  13       52.00       46.06      4.52 o 
  -2  -4  13      171.20      176.63      8.21 o 
  -1  -4  13       17.69       17.46      4.23 o 
   0  -4  13      508.15      530.98     12.69 o 
   1  -4  13      103.56      104.16      6.37 o 
   2  -4  13      121.85      124.75      6.91 o 
   3  -4  13      168.64      186.31      8.97 o 
   4  -4  13       28.44       33.13      6.85 o 
  -7  -3  13       34.47       34.00      6.25 o 
  -6  -3  13       75.70       77.35      6.81 o 
  -5  -3  13        0.03       -2.04      3.70 o 
  -4  -3  13      282.17      278.14      8.42 o 
  -3  -3  13      247.34      251.51      7.01 o 
  -2  -3  13       67.52       66.81      3.91 o 
  -1  -3  13      222.96      225.41      7.21 o 
   0  -3  13      426.50      445.73     18.17 o 
   1  -3  13        0.15       -3.17      3.17 o 
   2  -3  13      194.44      193.89      9.36 o 
   3  -3  13       23.70       48.19      7.09 o 
   4  -3  13       25.44       21.50      5.19 o 
  -7  -2  13       81.30       88.74      9.06 o 
  -6  -2  13       47.69       41.34      5.85 o 
  -5  -2  13       46.52       42.64      5.40 o 
  -4  -2  13      156.01      159.71      7.14 o 
  -3  -2  13      113.72      118.64      5.99 o 
  -2  -2  13        9.94       12.56      3.17 o 
  -1  -2  13      411.59      426.40      9.36 o 
   0  -2  13       17.09       16.17      3.93 o 
   1  -2  13      199.18      216.86      9.01 o 
   2  -2  13      133.99      148.39      8.62 o 
   3  -2  13        1.86       -0.68      4.62 o 
   4  -2  13        4.18        5.55      5.06 o 
  -7  -1  13       50.91       40.40      6.24 o 
  -6  -1  13       26.39       34.43      5.58 o 
  -5  -1  13      176.39      160.81      8.87 o 
  -4  -1  13       49.88       53.88      5.39 o 
  -3  -1  13        0.80        2.74      3.39 o 
  -2  -1  13       10.51        8.56      3.21 o 
  -1  -1  13      246.04      234.38      6.20 o 
   0  -1  13        0.70       -2.58      2.58 o 
   1  -1  13      163.34      156.58      7.99 o 
   2  -1  13       76.09       72.73      6.22 o 
   3  -1  13        4.53       -1.63      4.68 o 
   4  -1  13        0.39       -3.76      5.96 o 
  -7   0  13       37.76       35.98      6.60 o 
  -6   0  13        5.46        0.02      4.98 o 
  -5   0  13      251.32      240.92     10.54 o 
  -4   0  13       66.99       79.57      6.63 o 
  -3   0  13      116.47       97.59      6.15 o 
  -2   0  13      226.83      227.98      7.49 o 
  -1   0  13      223.23      216.56      6.15 o 
   0   0  13        0.48        0.28      2.62 o 
   1   0  13       84.43       78.76      5.93 o 
   2   0  13       43.15       41.20      6.21 o 
   3   0  13       30.26       35.72      6.39 o 
   4   0  13        4.41       -5.82      5.82 o 
  -7   1  13       25.09       20.46      6.18 o 
  -6   1  13       51.41       49.52      6.68 o 
  -5   1  13      209.39      202.56      9.71 o 
  -4   1  13       15.17       12.33      5.67 o 
  -3   1  13       19.55       25.37      5.01 o 
  -2   1  13        4.59        5.05      4.28 o 
  -1   1  13       27.71       30.86      4.13 o 
   0   1  13        0.27       -3.01      3.01 o 
   1   1  13       91.70      103.57      6.08 o 
   2   1  13       27.18       15.63      4.28 o 
   3   1  13        0.56        7.17      5.15 o 
   4   1  13       46.72       37.73      9.02 o 
  -7   2  13       10.68       -0.94      5.72 o 
  -6   2  13       35.69       43.49      6.31 o 
  -5   2  13      109.99      127.33      8.04 o 
  -4   2  13        3.92        5.65      5.14 o 
  -3   2  13       92.24       86.06      6.62 o 
  -2   2  13       11.81        4.20      4.81 o 
  -1   2  13        8.15        9.01      3.66 o 
   0   2  13        3.72        4.61      3.37 o 
   1   2  13      157.69      154.48      6.51 o 
   2   2  13       56.67       54.31      4.56 o 
   3   2  13       88.73       74.08     10.80 o 
  -7   3  13        8.09       10.11      5.49 o 
  -6   3  13       59.50       48.07      6.69 o 
  -5   3  13       64.12       60.22      7.33 o 
  -4   3  13        0.63        0.70      4.46 o 
  -3   3  13      173.11      152.02      8.31 o 
  -2   3  13      243.04      269.84     14.97 o 
  -1   3  13       24.09       34.22      5.98 o 
   0   3  13      249.45      256.05      8.09 o 
   1   3  13       95.98      105.56      6.03 o 
   2   3  13        9.59        6.03      4.49 o 
   3   3  13       98.72       93.66     10.17 o 
  -7   4  13       74.66       78.92     10.02 o 
  -6   4  13       76.40       70.68      6.16 o 
  -5   4  13        0.45       -4.10      4.57 o 
  -4   4  13       95.48       95.77      7.28 o 
  -3   4  13      102.79      113.43      7.65 o 
  -2   4  13      149.24      145.95      8.37 o 
  -1   4  13       59.93       72.83      6.68 o 
   0   4  13      241.03      239.39     10.36 o 
   1   4  13        1.62        0.18      4.54 o 
   2   4  13       56.58       65.85      7.74 o 
   3   4  13      123.52      110.34      9.38 o 
  -7   5  13       22.98       22.60      6.42 o 
  -6   5  13       15.61       14.60      4.89 o 
  -5   5  13        0.21       -3.96      3.96 o 
  -4   5  13       67.00       66.02      6.60 o 
  -3   5  13      112.96      114.42      7.77 o 
  -2   5  13       49.64       45.58      6.04 o 
  -1   5  13      165.30      156.93      8.92 o 
   0   5  13      119.96      130.54      8.41 o 
   1   5  13       11.68       11.02      5.40 o 
   2   5  13       85.50       78.43      7.68 o 
  -6   6  13       60.79       60.49      7.57 o 
  -5   6  13       35.01       38.73      5.18 o 
  -4   6  13      327.92      339.85      9.78 o 
  -3   6  13      121.98      125.34      8.15 o 
  -2   6  13       43.89       40.84      6.10 o 
  -1   6  13      330.80      316.37     11.47 o 
   0   6  13       30.32       30.23      5.98 o 
   1   6  13       48.25       37.64      6.45 o 
   2   6  13       81.55       79.96      8.02 o 
  -6   7  13        2.80        5.09      5.60 o 
  -5   7  13        9.41        4.56      7.36 o 
  -4   7  13       12.93       13.55      4.43 o 
  -3   7  13        8.35        5.64      4.54 o 
  -2   7  13       94.19       96.35      9.16 o 
  -1   7  13       36.87       55.32      6.78 o 
   0   7  13       10.11        9.02      5.44 o 
   1   7  13       42.46       36.99      6.68 o 
  -5   8  13       13.76       17.08      5.81 o 
  -4   8  13       22.54       21.72      6.15 o 
  -3   8  13        0.32        0.17      5.30 o 
  -2   8  13       35.91       36.30      6.16 o 
  -1   8  13       30.70       32.34      6.30 o 
   0   8  13        0.43       -6.13      6.13 o 
  -4   9  13       11.39        3.76      5.79 o 
  -3   9  13       92.09       75.17     10.90 o 
  -2   9  13       74.05       66.36      7.86 o 
  -1   9  13        1.15        3.15      5.91 o 
  -1 -10  14       44.51       41.49      9.06 o 
   0 -10  14       37.50       42.76      6.28 o 
  -3  -9  14       31.96       45.20      8.51 o 
  -2  -9  14       44.62       54.26     11.92 o 
  -1  -9  14      100.95       92.28      7.71 o 
   0  -9  14       98.70       94.76      7.52 o 
   1  -9  14        0.12        0.51      5.30 o 
  -4  -8  14       57.98       52.03      7.48 o 
  -3  -8  14       19.17       20.91      5.22 o 
  -2  -8  14       62.93       67.48      8.20 o 
  -1  -8  14       95.27       91.05      7.74 o 
   0  -8  14       57.85       65.99      6.76 o 
   1  -8  14       27.69       11.95      5.01 o 
   2  -8  14       76.86       66.34      6.45 o 
  -5  -7  14       25.09       27.79      7.59 o 
  -4  -7  14       48.94       39.61      6.98 o 
  -3  -7  14        0.08       -4.16      4.16 o 
  -2  -7  14      109.86       92.27      7.77 o 
  -1  -7  14       54.60       60.83      5.68 o 
   0  -7  14       20.42       13.79      5.13 o 
   1  -7  14       69.30       49.52      7.78 o 
   2  -7  14       30.83       32.56      7.77 o 
  -5  -6  14       83.00       75.27      8.45 o 
  -4  -6  14       30.62       25.92      5.78 o 
  -3  -6  14       35.38       46.82      5.75 o 
  -2  -6  14       89.84       82.88      8.26 o 
  -1  -6  14       29.47       32.49      6.48 o 
   0  -6  14      204.45      216.33      8.50 o 
   1  -6  14       42.84       21.88      5.47 o 
   2  -6  14        0.14        9.63      6.52 o 
   3  -6  14        0.36       -2.44      4.65 o 
  -6  -5  14       36.58       42.05      8.88 o 
  -5  -5  14      106.59      101.47      9.22 o 
  -4  -5  14        8.26        1.87      5.70 o 
  -3  -5  14      129.51      143.28     11.47 o 
  -2  -5  14       48.89       47.85      5.61 o 
  -1  -5  14        1.46        5.51      7.93 o 
   0  -5  14      232.36      266.97      9.18 o 
   1  -5  14        1.54        2.44      3.75 o 
   2  -5  14        3.22        5.28      4.76 o 
   3  -5  14        5.79        3.25      5.76 o 
  -6  -4  14       51.28       45.08      6.58 o 
  -5  -4  14       28.81       19.26      4.94 o 
  -4  -4  14       73.98       69.95      5.51 o 
  -3  -4  14      215.35      256.29     11.01 o 
  -2  -4  14       21.92       21.44      4.80 o 
  -1  -4  14       98.48      117.93      7.09 o 
   0  -4  14      173.18      192.50      9.37 o 
   1  -4  14        0.88       -3.97      3.97 o 
   2  -4  14        0.66       -3.57      4.69 o 
   3  -4  14        1.02        2.83      5.66 o 
  -6  -3  14       44.36       41.75      6.21 o 
  -5  -3  14        7.97        5.60      4.54 o 
  -4  -3  14       70.23       68.30      5.36 o 
  -3  -3  14       95.10      109.95      5.67 o 
  -2  -3  14       13.72        9.24      4.78 o 
  -1  -3  14      105.19      119.35      7.14 o 
   0  -3  14       45.71       53.11      5.53 o 
   1  -3  14        6.15        0.18      4.62 o 
   2  -3  14        0.87        5.70      4.74 o 
   3  -3  14       47.39       62.88      6.72 o 
  -6  -2  14       57.15       57.63      7.15 o 
  -5  -2  14       12.16       11.02      5.13 o 
  -4  -2  14       87.11       92.74      6.36 o 
  -3  -2  14       49.74       39.98      4.62 o 
  -2  -2  14        7.13       14.66      3.29 o 
  -1  -2  14       99.65      100.83      6.07 o 
   0  -2  14       89.30       86.37      6.48 o 
   1  -2  14        8.53       13.88      4.47 o 
   2  -2  14       97.22       78.12      7.43 o 
   3  -2  14      154.29      159.15     18.13 o 
  -7  -1  14       26.96       22.19      6.31 o 
  -6  -1  14       12.48       10.19      5.61 o 
  -5  -1  14       43.09       46.42      6.33 o 
  -4  -1  14       82.56       82.94      6.32 o 
  -3  -1  14        0.29        1.25      3.55 o 
  -2  -1  14      123.45      117.39      7.03 o 
  -1  -1  14      131.10      158.20      5.57 o 
   0  -1  14      114.09      126.57      7.49 o 
   1  -1  14        0.32       -1.01      3.87 o 
   2  -1  14      234.57      236.03     19.37 o 
   3  -1  14       85.68       93.64      9.49 o 
  -7   0  14       40.01       38.02      6.86 o 
  -6   0  14        1.87       -0.22      5.10 o 
  -5   0  14       21.45       23.77      7.34 o 
  -4   0  14       76.74       85.12      7.06 o 
  -3   0  14      120.07      125.66      6.93 o 
  -2   0  14       77.25       88.30      5.58 o 
  -1   0  14      240.49      228.76      6.93 o 
   0   0  14       65.78       68.44      4.79 o 
   1   0  14      117.48      114.34      8.43 o 
   2   0  14      161.28      149.46      9.75 o 
   3   0  14        0.07       -5.85      5.85 o 
  -7   1  14       51.75       41.94      6.98 o 
  -6   1  14       24.10       35.98      6.42 o 
  -5   1  14      133.89      126.73      8.49 o 
  -4   1  14       64.34       77.12      7.76 o 
  -3   1  14        6.91        3.73      4.67 o 
  -2   1  14       37.77       34.09      4.84 o 
  -1   1  14      109.79      114.91      5.61 o 
   0   1  14        2.97        3.46      3.58 o 
   1   1  14      339.04      315.50      8.00 o 
   2   1  14       22.78       24.13      6.19 o 
   3   1  14       67.57       57.07      8.46 o 
  -7   2  14        4.33        2.66      5.60 o 
  -6   2  14       39.22       39.79      6.58 o 
  -5   2  14       99.96      100.42      8.77 o 
  -4   2  14        3.28       -1.50      4.70 o 
  -3   2  14      191.74      183.15      9.30 o 
  -2   2  14       38.36       50.16      6.65 o 
  -1   2  14        4.69       11.24      4.29 o 
   0   2  14      116.85      144.73      6.67 o 
   1   2  14      225.64      228.95      7.90 o 
   2   2  14        0.31       -4.56      7.05 o 
   3   2  14       10.36       13.31     15.05 o 
  -7   3  14       12.27       12.92      6.04 o 
  -6   3  14       67.19       67.33      8.27 o 
  -5   3  14       72.72       86.73      7.54 o 
  -4   3  14        9.46       11.32      5.17 o 
  -3   3  14      232.16      207.80     10.09 o 
  -2   3  14        0.83       -4.06      4.43 o 
  -1   3  14        0.12        2.06      4.51 o 
   0   3  14      114.02      111.92      7.96 o 
   1   3  14       57.34       53.64      5.22 o 
   2   3  14       25.14       20.83      5.46 o 
  -6   4  14       81.35      105.65      9.91 o 
  -5   4  14       83.91       80.95      7.56 o 
  -4   4  14      110.64       98.98      8.00 o 
  -3   4  14      409.13      364.67     11.94 o 
  -2   4  14        1.54        2.06      4.86 o 
  -1   4  14       25.45       21.69      5.47 o 
   0   4  14       39.58       35.47      6.07 o 
   1   4  14        1.83        9.34      5.18 o 
   2   4  14       18.35       16.53      6.03 o 
  -6   5  14       28.78       25.32      6.69 o 
  -5   5  14       13.63       11.66      5.45 o 
  -4   5  14      248.01      222.42     10.52 o 
  -3   5  14       84.83       88.96      7.70 o 
  -2   5  14       31.38       38.04      6.28 o 
  -1   5  14      102.01      107.45      8.09 o 
   0   5  14       27.56       38.74      6.50 o 
   1   5  14        2.72        5.54      5.38 o 
  -6   6  14       29.41       22.37      6.52 o 
  -5   6  14        3.17        0.74      4.58 o 
  -4   6  14       27.81       22.94      5.94 o 
  -3   6  14       16.75       13.67      6.46 o 
  -2   6  14        6.86        5.66      6.45 o 
  -1   6  14       36.69       48.61      6.66 o 
   0   6  14       34.37       34.83      6.39 o 
   1   6  14        2.06       -3.53      5.16 o 
  -5   7  14       23.11       11.44      6.03 o 
  -4   7  14       28.92       19.17      5.37 o 
  -3   7  14        1.28        0.53      5.25 o 
  -2   7  14        6.56        2.25      5.36 o 
  -1   7  14       93.56      109.40      8.69 o 
   0   7  14       25.22       20.31      6.30 o 
  -4   8  14        1.01       -5.20      5.20 o 
  -3   8  14       13.37        1.88      5.72 o 
  -2   8  14       16.55       20.57      5.92 o 
  -1   8  14       26.33       40.74      6.78 o 
  -3  -8  15        4.77        9.93      6.32 o 
  -2  -8  15       71.07       77.63      6.98 o 
  -1  -8  15       30.23       35.55      7.43 o 
   0  -8  15        4.31        2.13      5.57 o 
  -4  -7  15       69.08       68.92      8.25 o 
  -3  -7  15        0.60       -7.06      7.06 o 
  -2  -7  15      119.00      136.09      8.99 o 
  -1  -7  15        7.51        1.88      4.44 o 
   0  -7  15        1.23        7.39      5.93 o 
   1  -7  15       35.41       18.75      6.49 o 
  -4  -6  15       56.27       51.95      8.58 o 
  -3  -6  15       10.81       13.80      6.87 o 
  -2  -6  15      103.57      108.68      8.50 o 
  -1  -6  15        5.07        0.70      4.65 o 
   0  -6  15       11.71        8.67      4.58 o 
   1  -6  15       40.15       47.74      7.70 o 
   2  -6  15       51.55       48.32      9.96 o 
  -5  -5  15        9.34       23.69      8.84 o 
  -4  -5  15        0.04        2.40      5.52 o 
  -3  -5  15       41.82       40.20      6.76 o 
  -2  -5  15       49.50       52.56      6.63 o 
  -1  -5  15        1.95        1.82      4.73 o 
   0  -5  15        4.48        1.09      5.68 o 
   1  -5  15       56.73       66.21      6.50 o 
   2  -5  15       43.08       46.21      8.90 o 
  -5  -4  15       41.60       39.22      8.06 o 
  -4  -4  15       12.12        9.24      6.67 o 
  -3  -4  15      123.10      130.29     11.96 o 
  -2  -4  15       61.26       74.46      8.49 o 
  -1  -4  15        0.14        1.68      4.69 o 
   0  -4  15      109.58      118.16     13.87 o 
   1  -4  15       52.40       52.08      6.33 o 
   2  -4  15        1.38       -0.10      4.99 o 
  -6  -3  15       56.59       57.60      7.56 o 
  -5  -3  15       23.36       15.57      5.13 o 
  -4  -3  15       25.39       37.85      5.45 o 
  -3  -3  15      132.16      141.02     17.46 o 
  -2  -3  15       33.46       34.86      6.59 o 
  -1  -3  15       68.56       56.40      6.02 o 
   0  -3  15      254.98      267.50     11.46 o 
   1  -3  15        1.80        1.35      4.77 o 
   2  -3  15       97.40      102.96      8.62 o 
  -6  -2  15       38.13       33.27      6.57 o 
  -5  -2  15        0.46       -1.66      5.04 o 
  -4  -2  15       38.48       44.47      7.62 o 
  -3  -2  15       69.39       73.70      5.80 o 
  -2  -2  15        2.71        0.82      4.01 o 
  -1  -2  15      218.55      208.91     10.85 o 
   0  -2  15      189.13      187.62     10.35 o 
   1  -2  15       34.00       44.61      7.70 o 
   2  -2  15      155.19      125.46     12.19 o 
  -6  -1  15       22.03       26.39      8.82 o 
  -5  -1  15        4.77        0.51      5.26 o 
  -4  -1  15       80.53       78.16      7.74 o 
  -3  -1  15      106.57      104.18      7.11 o 
  -2  -1  15      107.80      106.61      5.38 o 
  -1  -1  15      508.12      475.27      9.15 o 
   0  -1  15       43.82       37.18      7.84 o 
   1  -1  15       77.42       57.25      7.21 o 
   2  -1  15       41.85       50.16      8.08 o 
  -6   0  15        0.02       -3.41      5.35 o 
  -5   0  15       89.65       98.30      7.99 o 
  -4   0  15       81.06       63.17     11.37 o 
  -3   0  15       44.98       38.38      5.33 o 
  -2   0  15       40.88       56.91      5.55 o 
  -1   0  15      104.04      103.76      5.36 o 
   0   0  15        2.33        2.24      3.52 o 
   1   0  15       59.94       39.06      6.75 o 
   2   0  15        1.81       -2.42      4.81 o 
  -6   1  15        5.82       -0.05      5.20 o 
  -5   1  15       46.86       41.90      7.30 o 
  -4   1  15       35.74       41.99      7.10 o 
  -3   1  15        2.71        6.86      4.87 o 
  -2   1  15      103.89      104.92      6.86 o 
  -1   1  15        1.05       -1.88      3.55 o 
   0   1  15       19.86       19.29      4.21 o 
   1   1  15       21.58       25.02      6.94 o 
   2   1  15       11.87        4.29      6.46 o 
  -6   2  15       61.85       58.60      8.28 o 
  -5   2  15       23.14       23.14      6.05 o 
  -4   2  15       11.55        2.23      5.13 o 
  -3   2  15        2.15        4.48      5.03 o 
  -2   2  15      115.87      104.45      7.91 o 
  -1   2  15        0.56        1.79      4.29 o 
   0   2  15       36.13       35.84      4.74 o 
   1   2  15       35.10       27.56      7.45 o 
   2   2  15       26.96       20.54      8.23 o 
  -6   3  15      150.63      148.51      9.63 o 
  -5   3  15       20.99       20.60      5.87 o 
  -4   3  15       27.17       22.02      6.06 o 
  -3   3  15       38.94       49.64      6.61 o 
  -2   3  15       48.84       50.59      6.49 o 
  -1   3  15        3.05       10.87      5.17 o 
   0   3  15       20.22       25.35      5.85 o 
   1   3  15       46.67       37.96      6.82 o 
  -6   4  15       36.00       28.84      6.69 o 
  -5   4  15        0.20       -1.59      5.28 o 
  -4   4  15       39.82       46.70      6.70 o 
  -3   4  15       29.05       23.18      6.04 o 
  -2   4  15        8.87        3.28      5.14 o 
  -1   4  15        0.27       -4.87      7.14 o 
   0   4  15       43.73       33.86      8.47 o 
   1   4  15       38.34       29.11      6.37 o 
  -5   5  15       24.44       23.21      6.15 o 
  -4   5  15       74.69       70.94      7.38 o 
  -3   5  15      188.13      193.79     10.32 o 
  -2   5  15        6.31       10.82      5.94 o 
  -1   5  15       33.49       26.49      6.20 o 
   0   5  15       84.04       75.58      7.69 o 
  -5   6  15        1.21       -4.14      5.56 o 
  -4   6  15       24.78       15.47      5.95 o 
  -3   6  15       57.01       49.26      6.99 o 
  -2   6  15       33.59       37.94      6.64 o 
  -1   6  15       85.21      105.63      8.61 o 
  -4   7  15       17.52       18.15      7.49 o 
  -3   7  15       32.68       20.70      6.26 o 
  -2   7  15       29.65       18.12      6.07 o 
  -2  -7  16       37.74       29.13      7.20 o 
  -1  -7  16       59.82       51.45      9.08 o 
  -3  -6  16       12.75       25.78      7.63 o 
  -2  -6  16       64.64       69.67      8.87 o 
  -1  -6  16       53.62       41.33      6.67 o 
   0  -6  16        1.42        1.23      5.87 o 
  -4  -5  16        4.60       -6.97      8.19 o 
  -3  -5  16      105.88      110.50     10.71 o 
  -2  -5  16      111.12      134.65     10.74 o 
  -1  -5  16        5.97        2.98      5.11 o 
   0  -5  16       34.60       25.21      5.64 o 
   1  -5  16       65.29       87.08      9.40 o 
  -4  -4  16        0.09       -5.72      5.72 o 
  -3  -4  16       85.88       89.39      8.62 o 
  -2  -4  16       83.91       74.46      9.11 o 
  -1  -4  16       23.66       16.68      6.56 o 
   0  -4  16       20.04       23.51      6.87 o 
   1  -4  16        3.69        0.35      4.88 o 
  -5  -3  16        8.49       -0.96      9.93 o 
  -4  -3  16       29.81       26.30      7.66 o 
  -3  -3  16       33.51       35.93      9.55 o 
  -2  -3  16       18.77       19.58      6.07 o 
  -1  -3  16       75.96       62.91      7.36 o 
   0  -3  16        3.79        3.48      8.89 o 
   1  -3  16        0.13        4.63      5.95 o 
  -5  -2  16        0.57       -5.09      5.09 o 
  -4  -2  16       85.00       93.99      8.55 o 
  -3  -2  16       16.81       12.19      6.66 o 
  -2  -2  16       40.55       30.62      8.69 o 
  -1  -2  16      188.66      161.79     12.56 o 
   0  -2  16        2.60       -4.62      4.62 o 
   1  -2  16        3.67        9.71      7.30 o 
  -5  -1  16       10.24       12.47      5.70 o 
  -4  -1  16       51.04       40.64      6.16 o 
  -3  -1  16       51.61       41.15      5.41 o 
  -2  -1  16        3.58        9.15      4.29 o 
  -1  -1  16       90.93       97.92      8.55 o 
   0  -1  16       29.75       26.52      6.35 o 
   1  -1  16        3.59        0.86      6.40 o 
  -5   0  16       34.46       25.19      7.06 o 
  -4   0  16       48.32       45.27      6.46 o 
  -3   0  16       24.84       20.74      5.08 o 
  -2   0  16        9.75       17.64      4.24 o 
  -1   0  16       30.04       23.50      7.70 o 
   0   0  16       40.16       37.82      8.02 o 
   1   0  16        8.72        3.44      5.91 o 
  -5   1  16       30.46       20.18      5.97 o 
  -4   1  16       28.33       27.10      6.13 o 
  -3   1  16        3.24        4.51      5.16 o 
  -2   1  16       66.42       73.52      6.91 o 
  -1   1  16       61.87       63.41      5.52 o 
   0   1  16        2.85        2.09      6.19 o 
   1   1  16      102.57      114.27     10.77 o 
  -5   2  16       36.45       36.95      6.70 o 
  -4   2  16        8.41        8.58      7.12 o 
  -3   2  16        5.94       12.12      8.19 o 
  -2   2  16       58.17       73.88      9.58 o 
  -1   2  16       60.03       58.51      7.93 o 
   0   2  16       10.41       16.82      5.93 o 
  -5   3  16       32.92       27.48      6.49 o 
  -4   3  16        8.74        4.39      5.36 o 
  -3   3  16       45.94       29.64      6.20 o 
  -2   3  16       95.26       84.80      8.72 o 
  -1   3  16       10.10       19.12      5.67 o 
   0   3  16       64.00       55.41      7.47 o 
  -4   4  16       47.13       44.57      6.93 o 
  -3   4  16       89.60       91.03      8.12 o 
  -2   4  16       47.67       54.32      7.08 o 
  -1   4  16       20.09       24.54      6.07 o 
  -4   5  16       19.14       17.17      6.21 o 
  -3   5  16        3.50        0.08      6.28 o 
  -2   5  16       12.22       16.52      6.08 o 
  -2  -4  17       17.98       24.82      7.82 o 
  -1  -4  17       21.22       16.68      6.95 o 
  -3  -3  17       36.84       55.94      9.10 o 
  -2  -3  17        0.27       -4.16      7.92 o 
  -1  -3  17        0.12       -2.05      6.44 o 
  -4  -2  17       16.58        5.02     11.35 o 
  -3  -2  17       58.90       56.38      8.60 o 
  -2  -2  17        5.78        0.37      6.20 o 
  -1  -2  17       70.97       64.79      8.70 o 
   0  -2  17       83.63       70.24     17.69 o 
  -4  -1  17       64.44       60.21      7.85 o 
  -3  -1  17       35.74       42.78      8.41 o 
  -2  -1  17        4.75       -3.07      6.07 o 
  -1  -1  17       83.32       76.92      9.35 o 
  -4   0  17       73.81       63.66     12.60 o 
  -3   0  17        5.97        3.31      5.53 o 
  -2   0  17       44.53       48.58      8.49 o 
  -1   0  17      106.62       89.32      9.99 o 
  -4   1  17       49.18       39.24      6.62 o 
  -3   1  17        0.13        2.74      5.25 o 
  -2   1  17       87.20       91.78      8.61 o 
  -1   1  17       58.35       56.37     10.55 o 
  -3   2  17       27.88       30.33      7.70 o 
  -2   2  17       96.46      100.55      8.21 o 
                                                 
